# Supplementary material for: An ortholog of LEAFY in Jatropha curcas regulates flowering time and floral organ development
Source: Sci Rep. 2016 Nov 21;6:37306. doi: 10.1038/srep37306 (PMC5116762; doi:10.1038/srep37306)
Supplement: Supplementary Table S3 [file srep37306-s2.xls]

## Sheet: FC>2
Table S3 Classification of the genes with a differential expression between wild-types (WT) and transgenic Arabidopsis lines (L8, L11, and L12) exhibiting fold changes (FCs) greater than 2.
Genes for which FC were greater than 2 in analyzed transgenic Arabidopsis (from L8, L11, and L12)
Probe Name	L11_VS_WT_fold change	L12_VS_WT_fold change	L8_VS_WT_fold change	Gene Symbol	Description	GenBank Accession	Gene Name	RefSeq Accession	UniGene ID
A_84_P18708	0.183166	0.295631	0.188461	AAE17	Arabidopsis thaliana AAE17 (ACYL-ACTIVATING ENZYME 17); catalytic/ ligase (AAE17) mRNA, complete cds [NM_122211]	NM_122211	AAE17 (ACYL-ACTIVATING ENZYME 17); catalytic/ ligase	NM_122211	At.43307
A_84_P832189	2.10602	2.22057	2.24171	ABA1	Arabidopsis thaliana ABA1 (ABA DEFICIENT 1); zeaxanthin epoxidase (ABA1) mRNA, complete cds [NM_126103]	NM_126103	ABA1 (ABA DEFICIENT 1); zeaxanthin epoxidase	NM_126103	At.23748
A_84_P21825	0.314127	0.278745	0.279831	ACA.l	Arabidopsis thaliana ACA.l (autoinhibited Ca2+/ATPase II); ATPase, coupled to transmembrane movement of ions, phosphorylative mechanism / calmoduli_ (ACA.l) mRNA, complete cds [NM_101192]	NM_101192	ACA.l (autoinhibited Ca2+/ATPase II); ATPase, coupled to transmembrane movement of ions, phosphorylative mechanism / calmodulin binding	NM_101192	At.27871
A_84_P19994	0.166404	0.165916	0.169039	ACA7	Arabidopsis thaliana ACA7 (ALPHA CARBONIC ANHYDRASE 7); carbonate dehydratase/ zinc ion binding (ACA7) mRNA, complete cds [NM_100683]	NM_100683	ACA7 (ALPHA CARBONIC ANHYDRASE 7); carbonate dehydratase/ zinc ion binding	NM_100683	At.42275
A_84_P595872	0.312978	0.319111	0.329279	ACA8	Arabidopsis thaliana ACA8 (AUTOINHIBITED CA2+ -ATPASE, ISOFORM 8); calcium-transporting ATPase/ calmodulin binding / protein self-association (ACA8) mRNA, complete cds [NM_125093]	NM_125093	ACA8 (AUTOINHIBITED CA2+ -ATPASE, ISOFORM 8); calcium-transporting ATPase/ calmodulin binding / protein self-association	NM_125093	At.9676
A_84_P844482	0.155586	0.104355	0.122014	ACD6	Arabidopsis thaliana ACD6 (ACCELERATED CELL DEATH 6); protein binding (ACD6) mRNA, complete cds [NM_117519]	NM_117519	ACD6 (ACCELERATED CELL DEATH 6); protein binding	NM_117519	At.23891
A_84_P20714	0.233455	0.207417	0.188323	ACHT5	Arabidopsis thaliana ACHT5 (ATYPICAL CYS HIS RICH THIOREDOXIN 5) (ACHT5) mRNA, complete cds [NM_125537]	NM_125537	ACHT5 (ATYPICAL CYS HIS RICH THIOREDOXIN 5)	NM_125537	At.20695
A_84_P862259	2.56619	2.48447	2.03774	ACO2	Arabidopsis thaliana ACO2 (ACC OXIDASE 2); 1-aminocyclopropane-1-carboxylate oxidase (ACO2) mRNA, complete cds [NM_104918]	NM_104918	ACO2 (ACC OXIDASE 2); 1-aminocyclopropane-1-carboxylate oxidase	NM_104918	At.24621
A_84_P23570	3.34974	0.385541	25.271	ACS5	Arabidopsis thaliana ACS5 (ACC SYNTHASE 5); 1-aminocyclopropane-1-carboxylate synthase (ACS5) mRNA, complete cds [NM_125977]	NM_125977	ACS5 (ACC SYNTHASE 5); 1-aminocyclopropane-1-carboxylate synthase	NM_125977	At.1918
A_84_P17628	0.0996121	0.165718	0.128062	ACS7	Arabidopsis thaliana ACS7; 1-aminocyclopropane-1-carboxylate synthase (ACS7) mRNA, complete cds [NM_118753]	NM_118753	ACS7; 1-aminocyclopropane-1-carboxylate synthase	NM_118753	At.20362
A_84_P16729	4.36641	3.85951	2.74459	ACS8	Arabidopsis thaliana ACS8; 1-aminocyclopropane-1-carboxylate synthase (ACS8) mRNA, complete cds [NM_119939]	NM_119939	ACS8; 1-aminocyclopropane-1-carboxylate synthase	NM_119939	At.2875
A_84_P17521	0.0565337	0.0480079	0.0400449	ADPG1	Arabidopsis thaliana ADPG1; polygalacturonase (ADPG1) mRNA, complete cds [NM_115611]	NM_115611	ADPG1; polygalacturonase	NM_115611	At.26895
A_84_P817317	2.26126	3.56908	2.30601	ADR1-L1	Arabidopsis thaliana ADR1-L1 (ADR1-like 1); ATP binding / protein binding (ADR1-L1) mRNA, complete cds [NM_119484]	NM_119484	ADR1-L1 (ADR1-like 1); ATP binding / protein binding	NM_119484	At.23642
A_84_P826247	0.490271	2.53371	0.302091	AG	Arabidopsis thaliana AG (AGAMOUS); DNA binding / transcription factor (AG) mRNA, complete cds [NM_118013]	NM_118013	AG (AGAMOUS); DNA binding / transcription factor	NM_118013	At.28088
A_84_P14424	0.390562	0.392313	0.422196	AGL17	Arabidopsis thaliana AGL17 (agamous-like 17); transcription factor (AGL17) mRNA, complete cds [NM_127828]	NM_127828	AGL17 (agamous-like 17); transcription factor	NM_127828	At.39413
A_84_P11406	0.325499	0.31182	0.310316	AGL23	Arabidopsis thaliana AGL23 (AGAMOUS-LIKE 23); DNA binding / transcription factor (AGL23) mRNA, complete cds [NM_105210]	NM_105210	AGL23 (AGAMOUS-LIKE 23); DNA binding / transcription factor	NM_105210	At.35891
A_84_P869736	5.72558	3.40245	4.08176	AGL42	Arabidopsis thaliana AGL42 (AGAMOUS LIKE 42); transcription factor (AGL42) mRNA, complete cds [NM_180916]	NM_180916	AGL42 (AGAMOUS LIKE 42); transcription factor	NM_180916	At.26394
A_84_P513206	0.0282246	0.0285014	0.0289493	AGL43	Arabidopsis thaliana AGL43 (AGAMOUS-LIKE 43); transcription factor (AGL43) mRNA, complete cds [NM_123386]	NM_123386	AGL43 (AGAMOUS-LIKE 43); transcription factor	NM_123386	At.64265
A_84_P155305	0.156231	0.0520994	0.156109	AGL50	Arabidopsis thaliana AGL50; transcription factor (AGL50) mRNA, complete cds [NM_104674]	NM_104674	AGL50; transcription factor	NM_104674	At.52275
A_84_P137359	0.0649215	0.0665536	0.0668158	AGL53	Arabidopsis thaliana AGL53; transcription factor (AGL53) mRNA, complete cds [NM_122589]	NM_122589	AGL53; transcription factor	NM_122589	At.30836
A_84_P14244	0.443418	0.447264	0.460797	agl63	Arabidopsis thaliana agl63 (AGAMOUS-LIKE 63); DNA binding / transcription factor (agl63) mRNA, complete cds [NM_102852]	NM_102852	agl63 (AGAMOUS-LIKE 63); DNA binding / transcription factor	NM_102852	At.40413
A_84_P10268	0.375472	0.375462	0.371837	AGL83	Arabidopsis thaliana AGL83 (AGAMOUS-LIKE 83); DNA binding / transcription factor (AGL83) mRNA, complete cds [NM_124326]	NM_124326	AGL83 (AGAMOUS-LIKE 83); DNA binding / transcription factor	NM_124326	At.55456
A_84_P791801	0.327969	0.327299	0.330413	AGL96	62-L022530-065-010-F08-SeLB MPIZ-ADIS-065d Arabidopsis thaliana cDNA clone 010-F08, mRNA sequence [DR750311]	DR750311	AGL96 (AGAMOUS-LIKE 96); DNA binding / transcription factor		At.54747
A_84_P189364	0.321436	0.321401	0.399131	AGP23	Arabidopsis thaliana AGP23 (ARABINOGALACTAN-PROTEIN 23) (AGP23) mRNA, complete cds [NM_115629]	NM_115629	AGP23 (ARABINOGALACTAN-PROTEIN 23)	NM_115629	At.34811
A_84_P169963	0.216371	0.406769	0.0686078	AGP3	Arabidopsis thaliana AGP3 (arabinogalactan-protein 3) (AGP3) mRNA, complete cds [NM_120175]	NM_120175	AGP3 (arabinogalactan-protein 3)	NM_120175	At.22671
A_84_P869688	0.0408381	0.0414818	0.0421281	AGP30	Arabidopsis thaliana AGP30 (ARABINOGALACTAN PROTEIN30) (AGP30) mRNA, complete cds [NM_128938]	NM_128938	AGP30 (ARABINOGALACTAN PROTEIN30)	NM_128938	At.23963
A_84_P206488	0.464352	0.376816	0.412629	AGP5	Arabidopsis thaliana AGP5 (ARABINOGALACTAN-PROTEIN 5) (AGP5) mRNA, complete cds [NM_103221]	NM_103221	AGP5 (ARABINOGALACTAN-PROTEIN 5)	NM_103221	At.25010
A_84_P11735	0.430852	0.317142	0.437102	AIG2	Arabidopsis thaliana AIG2 (AVRRPT2-INDUCED GENE 2) (AIG2) mRNA, complete cds [NM_113814]	NM_113814	AIG2 (AVRRPT2-INDUCED GENE 2)	NM_113814	At.5960
A_84_P831747	0.0668826	0.136355	0.0748386	AIG2L	Arabidopsis thaliana AIG2L (AVIRULENCE INDUCED GENE 2 LIKE PROTEIN) (AIG2L) mRNA, complete cds [NM_123334]	NM_123334	AIG2L (AVIRULENCE INDUCED GENE 2 LIKE PROTEIN)	NM_123334	At.30328
A_84_P88939	4.20548	4.25965	3.42268	AIL7	Arabidopsis thaliana AIL7 (AINTEGUMENTA-like 7); DNA binding / transcription factor (AIL7) mRNA, complete cds [NM_125949]	NM_125949	AIL7 (AINTEGUMENTA-like 7); DNA binding / transcription factor	NM_125949	At.50720
A_84_P863265	0.066428	0.0283853	0.218035	AIR1	Arabidopsis thaliana AIR1; lipid binding (AIR1) mRNA, complete cds [NM_117325]	NM_117325	AIR1; lipid binding	NM_117325	At.3231
A_84_P18602	0.368238	0.250846	0.369375	AKT5	Arabidopsis thaliana AKT5; cyclic nucleotide binding / inward rectifier potassium channel (AKT5) mRNA, complete cds [NM_119402]	NM_119402	AKT5; cyclic nucleotide binding / inward rectifier potassium channel	NM_119402	At.698
A_84_P11418	0.332675	0.423054	0.337057	ALDH5F1	Arabidopsis thaliana ALDH5F1; 3-chloroallyl aldehyde dehydrogenase/ NAD or NADH binding / succinate-semialdehyde dehydrogenase (ALDH5F1) mRNA, complete cds [NM_106592]	NM_106592	ALDH5F1; 3-chloroallyl aldehyde dehydrogenase/ NAD or NADH binding / succinate-semialdehyde dehydrogenase	NM_106592	At.11884
A_84_P844414	0.298051	0.286278	0.384511	ALE1	Arabidopsis thaliana ALE1 (ABNORMAL LEAF-SHAPE 1); serine-type endopeptidase (ALE1) mRNA, complete cds [NM_104914]	NM_104914	ALE1 (ABNORMAL LEAF-SHAPE 1); serine-type endopeptidase	NM_104914	At.26228
A_84_P826896	0.366821	0.37088	0.490228	ALIS5	Arabidopsis thaliana ALIS5 (ALA-Interacting Subunit 5) (ALIS5) mRNA, complete cds [NM_106593]	NM_106593	ALIS5 (ALA-Interacting Subunit 5)	NM_106593	At.34111
A_84_P17591	0.22387	0.276857	0.214381	AMT1;1	Arabidopsis thaliana AMT1;1 (AMMONIUM TRANSPORTER 1;1); ammonium transmembrane transporter (AMT1;1) mRNA, complete cds [NM_117425]	NM_117425	AMT1;1 (AMMONIUM TRANSPORTER 1;1); ammonium transmembrane transporter	NM_117425	At.23790
A_84_P22161	0.167097	0.15356	0.380684	AMT1;3	Arabidopsis thaliana AMT1;3 (AMMONIUM TRANSPORTER 1;3); ammonium transmembrane transporter (AMT1;3) mRNA, complete cds [NM_113336]	NM_113336	AMT1;3 (AMMONIUM TRANSPORTER 1;3); ammonium transmembrane transporter	NM_113336	At.5885
A_84_P21215	0.211686	0.209059	0.30557	AMT1;5	Arabidopsis thaliana AMT1;5 (AMMONIUM TRANSPORTER 1;5); ammonium transmembrane transporter (AMT1;5) mRNA, complete cds [NM_113335]	NM_113335	AMT1;5 (AMMONIUM TRANSPORTER 1;5); ammonium transmembrane transporter	NM_113335	At.65147
A_84_P238673	3.95255	3.03102	4.30026	AN3	Arabidopsis thaliana AN3 (ANGUSTIFOLIA 3); protein binding / transcription coactivator (AN3) mRNA, complete cds [NM_122747]	NM_122747	AN3 (ANGUSTIFOLIA 3); protein binding / transcription coactivator	NM_122747	At.22564
A_84_P18048	0.402787	0.452695	0.340359	anac016	Arabidopsis thaliana anac016 (Arabidopsis NAC domain containing protein 16); transcription factor (anac016) mRNA, complete cds [NM_103141]	NM_103141	anac016 (Arabidopsis NAC domain containing protein 16); transcription factor	NM_103141	At.39788
A_84_P23710	0.382305	0.275642	0.35175	ANAC020	Arabidopsis thaliana ANAC020 (Arabidopsis NAC domain containing protein 20); transcription factor (ANAC020) mRNA, complete cds [NM_104311]	NM_104311	ANAC020 (Arabidopsis NAC domain containing protein 20); transcription factor	NM_104311	At.37235
A_84_P507996	0.344264	0.346442	0.334194	anac024	Arabidopsis thaliana anac024 (Arabidopsis NAC domain containing protein 24); transcription factor (anac024) mRNA, complete cds [NM_104722]	NM_104722	anac024 (Arabidopsis NAC domain containing protein 24); transcription factor	NM_104722	At.66061
A_84_P784827	0.0538481	0.145615	0.0431623	anac025	Arabidopsis thaliana anac025 (Arabidopsis NAC domain containing protein 25); transcription factor (anac025) mRNA, complete cds [NM_104792]	NM_104792	anac025 (Arabidopsis NAC domain containing protein 25); transcription factor	NM_104792	At.10430
A_84_P13202	0.213983	0.209505	0.153288	anac036	Arabidopsis thaliana anac036 (Arabidopsis NAC domain containing protein 36); transcription factor (anac036) mRNA, complete cds [NM_127259]	NM_127259	anac036 (Arabidopsis NAC domain containing protein 36); transcription factor	NM_127259	At.28710
A_84_P820717	0.466671	0.359853	0.352169	ANAC041	Arabidopsis thaliana ANAC041 (Arabidopsis NAC domain containing protein 41); transcription factor (ANAC041) mRNA, complete cds [NM_001124963]	NM_001124963	ANAC041 (Arabidopsis NAC domain containing protein 41); transcription factor	NM_001124963	At.47520
A_84_P601268	3.85059	14.4912	23.0787	anac044	Arabidopsis thaliana anac044 (Arabidopsis NAC domain containing protein 44); transcription factor (anac044) mRNA, complete cds [NM_111026]	NM_111026	anac044 (Arabidopsis NAC domain containing protein 44); transcription factor	NM_111026	At.50146
A_84_P23997	0.417428	0.32533	0.323014	anac046	Arabidopsis thaliana anac046 (Arabidopsis NAC domain containing protein 46); transcription factor (anac046) mRNA, complete cds [NM_111277]	NM_111277	anac046 (Arabidopsis NAC domain containing protein 46); transcription factor	NM_111277	At.27906
A_84_P11721	0.219688	0.373671	0.167392	ANAC055	Arabidopsis thaliana ANAC055 (ARABIDOPSIS NAC DOMAIN CONTAINING PROTEIN 55); transcription factor (ANAC055) mRNA, complete cds [NM_112418]	NM_112418	ANAC055 (ARABIDOPSIS NAC DOMAIN CONTAINING PROTEIN 55); transcription factor	NM_112418	At.20460
A_84_P10846	0.0314103	0.0228461	0.0377219	anac061	Arabidopsis thaliana anac061 (Arabidopsis NAC domain containing protein 61); transcription factor (anac061) mRNA, complete cds [NM_001125299]	NM_001125299	anac061 (Arabidopsis NAC domain containing protein 61); transcription factor	NM_001125299	At.49394
A_84_P17538	0.222686	0.43811	0.278423	ANAC066	Arabidopsis thaliana ANAC066 (ARABIDOPSIS NAC DOMAIN PROTEIN 66); transcription activator/ transcription factor (ANAC066) mRNA, complete cds [NM_116056]	NM_116056	ANAC066 (ARABIDOPSIS NAC DOMAIN PROTEIN 66); transcription activator/ transcription factor	NM_116056	At.34210
A_84_P15868	0.0255522	0.0360993	0.0130914	anac090	Arabidopsis thaliana anac090 (Arabidopsis NAC domain containing protein 90); transcription factor (anac090) mRNA, complete cds [NM_122143]	NM_122143	anac090 (Arabidopsis NAC domain containing protein 90); transcription factor	NM_122143	At.43843
A_84_P603821	0.127249	0.127562	0.153309	ANAC093	Arabidopsis thaliana ANAC093 (Arabidopsis NAC domain containing protein 93); transcription factor (ANAC093) mRNA, complete cds [NM_123331]	NM_123331	ANAC093 (Arabidopsis NAC domain containing protein 93); transcription factor	NM_123331	At.55258
A_84_P16903	0.18058	0.162227	0.184254	ANK	Arabidopsis thaliana ANK (ankyrin); protein binding (ANK) mRNA, complete cds [NM_124842]	NM_124842	ANK (ankyrin); protein binding	NM_124842	At.29487
A_84_P215028	0.259094	0.238532	0.296891	AOC2	Arabidopsis thaliana AOC2 (ALLENE OXIDE CYCLASE 2); allene-oxide cyclase (AOC2) mRNA, complete cds [NM_113476]	NM_113476	AOC2 (ALLENE OXIDE CYCLASE 2); allene-oxide cyclase	NM_113476	At.6411
A_84_P14181	18.7825	119.74	16.2711	AP1	Arabidopsis thaliana AP1 (APETALA1); DNA binding / protein binding / protein heterodimerization/ transcription activator/ transcription factor (AP1) mRNA, complete cds [NM_105581]	NM_105581	AP1 (APETALA1); DNA binding / protein binding / protein heterodimerization/ transcription activator/ transcription factor	NM_105581	At.24302
A_84_P24129	17.1266	117.391	8.02206	AP3	Arabidopsis thaliana AP3 (APETALA 3); DNA binding / transcription factor (AP3) mRNA, complete cds [NM_115294]	NM_115294	AP3 (APETALA 3); DNA binding / transcription factor	NM_115294	At.287
A_84_P20050	0.486671	0.398043	0.359328	APK2A	Arabidopsis thaliana APK2A (PROTEIN KINASE 2A); ATP binding / kinase/ protein kinase/ protein serine/threonine kinase (APK2A) mRNA, complete cds [NM_101304]	NM_101304	APK2A (PROTEIN KINASE 2A); ATP binding / kinase/ protein kinase/ protein serine/threonine kinase	NM_101304	At.48188
A_84_P96276	0.0691836	0.100765	0.0631924	APRR3	Arabidopsis thaliana APRR3 (ARABIDOPSIS PSEUDO-RESPONSE REGULATOR 3); transcription regulator/ two-component response regulator (APRR3) mRNA, complete cds [NM_125403]	NM_125403	APRR3 (ARABIDOPSIS PSEUDO-RESPONSE REGULATOR 3); transcription regulator/ two-component response regulator	NM_125403	At.1676
A_84_P12158	0.433733	0.259611	0.414147	APRR4	Arabidopsis thaliana APRR4 (PSEUDO-RESPONSE REGULATOR 4); transcription factor/ two-component response regulator (APRR4) mRNA, complete cds [NM_124301]	NM_124301	APRR4 (PSEUDO-RESPONSE REGULATOR 4); transcription factor/ two-component response regulator	NM_124301	At.55447
A_84_P16821	0.340473	0.356896	0.314242	APRR5	Arabidopsis thaliana APRR5 (ARABIDOPSIS PSEUDO-RESPONSE REGULATOR 5); transcription regulator/ two-component response regulator (APRR5) mRNA, complete cds [NM_122355]	NM_122355	APRR5 (ARABIDOPSIS PSEUDO-RESPONSE REGULATOR 5); transcription regulator/ two-component response regulator	NM_122355	At.21641
A_84_P126821	3.66367	3.65794	3.46039	APRR9	Arabidopsis thaliana APRR9 (ARABIDOPSIS PSEUDO-RESPONSE REGULATOR 9); protein binding / transcription regulator/ two-component response regulator (APRR9) mRNA, complete cds [NM_201974]	NM_201974	APRR9 (ARABIDOPSIS PSEUDO-RESPONSE REGULATOR 9); protein binding / transcription regulator/ two-component response regulator	NM_201974	At.1675
A_84_P10947	0.282017	0.338003	0.273837	APS REDUCTASE	Arabidopsis thaliana APR1 (APS REDUCTASE 1); adenylyl-sulfate reductase (APR1) mRNA, complete cds [NM_116699]	NM_116699	APR1 (APS REDUCTASE 1); adenylyl-sulfate reductase	NM_116699	At.59149
A_84_P10992	0.124814	0.291017	0.165803	APS REDUCTASE 3	Arabidopsis thaliana APR3 (APS REDUCTASE 3); adenylyl-sulfate reductase (APR3) mRNA, complete cds [NM_118320]	NM_118320	APR3 (APS REDUCTASE 3); adenylyl-sulfate reductase	NM_118320	At.2106
A_84_P155915	0.284074	0.15869	0.479077	APT1	Arabidopsis thaliana APT1 (ARABIDOPSIS PHOSPHATE TRANSPORTER 1); carbohydrate transmembrane transporter/ inorganic phosphate transmembrane transpor_ (APT1) mRNA, complete cds [NM_123703]	NM_123703	APT1 (ARABIDOPSIS PHOSPHATE TRANSPORTER 1); carbohydrate transmembrane transporter/ inorganic phosphate transmembrane transporter/ phosphate transmembrane transporter/ sugar:hydrogen symporter	NM_123703	At.25234
A_84_P19419	0.359839	0.371759	0.369805	APUM20	Arabidopsis thaliana APUM20 (Arabidopsis Pumilio 20); RNA binding / binding (APUM20) mRNA, complete cds [NM_102011]	NM_102011	APUM20 (Arabidopsis Pumilio 20); RNA binding / binding	NM_102011	At.51710
A_84_P24079	8.2298	90.4795	140.436	APUM9	Arabidopsis thaliana APUM9 (Arabidopsis Pumilio 9); RNA binding / binding (APUM9) mRNA, complete cds [NM_103275]	NM_103275	APUM9 (Arabidopsis Pumilio 9); RNA binding / binding	NM_103275	At.51961
A_84_P186924	0.119833	0.0655752	0.0818475	ARK1	Arabidopsis thaliana ARK1 (A. THALIANA RECEPTOR KINASE 1); kinase/ protein kinase/ protein serine/threonine kinase/ transmembrane receptor protein _ (ARK1) mRNA, complete cds [NM_105252]	NM_105252	ARK1 (A. THALIANA RECEPTOR KINASE 1); kinase/ protein kinase/ protein serine/threonine kinase/ transmembrane receptor protein kinase	NM_105252	At.52387
A_84_P258110	0.400781	0.134505	0.17104	ARK2	Arabidopsis thaliana ARK2 (A. THALIANA RECEPTOR KINASE 2); kinase/ protein kinase/ transmembrane receptor protein serine/threonine kinase (ARK2) mRNA, complete cds [NM_105253]	NM_105253	ARK2 (A. THALIANA RECEPTOR KINASE 2); kinase/ protein kinase/ transmembrane receptor protein serine/threonine kinase	NM_105253	At.302
A_84_P88649	2.72399	2.15028	2.99477	ARPN	Arabidopsis thaliana ARPN (PLANTACYANIN); copper ion binding / electron carrier (ARPN) mRNA, complete cds [NM_126340]	NM_126340	ARPN (PLANTACYANIN); copper ion binding / electron carrier	NM_126340	At.23668
A_84_P602920	0.0432194	0.0363965	0.100334	ARR24	Arabidopsis thaliana ARR24 (Arabidopsis response regulator 24); two-component response regulator (ARR24) mRNA, complete cds [NM_180533]	NM_180533	ARR24 (Arabidopsis response regulator 24); two-component response regulator	NM_180533	At.55018
A_84_P18829	2.32582	2.37588	2.65792	ARR6	Arabidopsis thaliana ARR6 (RESPONSE REGULATOR 6); transcription regulator/ two-component response regulator (ARR6) mRNA, complete cds [NM_125686]	NM_125686	ARR6 (RESPONSE REGULATOR 6); transcription regulator/ two-component response regulator	NM_125686	At.24207
A_84_P15163	2.51752	2.33102	2.9695	AS2	Arabidopsis thaliana AS2 (ASYMMETRIC LEAVES 2); protein binding (AS2) mRNA, complete cds [NM_001084309]	NM_001084309	AS2 (ASYMMETRIC LEAVES 2); protein binding	NM_001084309	At.27203
A_84_P12804	2.9025	3.13139	4.7077	ASK13	Arabidopsis thaliana ASK13 (ARABIDOPSIS SKP1-LIKE 13); protein binding / ubiquitin-protein ligase (ASK13) mRNA, complete cds [NM_115864]	NM_115864	ASK13 (ARABIDOPSIS SKP1-LIKE 13); protein binding / ubiquitin-protein ligase	NM_115864	At.65295
A_84_P11550	0.41136	0.395725	0.341814	ASK14	Arabidopsis thaliana ASK14 (ARABIDOPSIS SKP1-LIKE 14); protein binding / ubiquitin-protein ligase (ASK14) mRNA, complete cds [NM_126368]	NM_126368	ASK14 (ARABIDOPSIS SKP1-LIKE 14); protein binding / ubiquitin-protein ligase	NM_126368	At.52615
A_84_P208698	2.76845	0.484744	2.26513	ASML2	Arabidopsis thaliana ASML2 (ACTIVATOR OF SPOMIN::LUC2); transcription activator (ASML2) mRNA, complete cds [NM_112125]	NM_112125	ASML2 (ACTIVATOR OF SPOMIN::LUC2); transcription activator	NM_112125	At.39532
A_84_P18932	0.48095	0.441699	0.381204	AST91	Arabidopsis thaliana AST91 (SULFATE TRANSPORTER 91); sulfate transmembrane transporter (AST91) mRNA, complete cds [NM_102157]	NM_102157	AST91 (SULFATE TRANSPORTER 91); sulfate transmembrane transporter	NM_102157	At.353
A_84_P22711	0.263816	0.31283	0.417748	ASY1	Arabidopsis thaliana ASY1 (ASYNAPTIC 1); DNA binding (ASY1) mRNA, complete cds [NM_105405]	NM_105405	ASY1 (ASYNAPTIC 1); DNA binding	NM_105405	At.14755
A_84_P159845	0.297132	0.297443	0.277805	AT14A	Arabidopsis thaliana AT14A (AT14A) mRNA, complete cds [NM_113748]	NM_113748	AT14A	NM_113748	At.5794
A_84_P231009	2.85712	2.2909	2.08474	AT1G01070	Arabidopsis thaliana nodulin MtN21 family protein (AT1G01070) mRNA, complete cds [NM_202005]	NM_202005	nodulin MtN21 family protein	NM_202005	At.42668
A_84_P20198	0.0879008	0.0897247	0.0907715	AT1G01150	Arabidopsis thaliana DNA binding / protein binding / zinc ion binding (AT1G01150) mRNA, complete cds [NM_099997]	NM_099997	DNA binding / protein binding / zinc ion binding	NM_099997	At.51444
A_84_P838948	3.11873	5.57693	3.80139	AT1G01520	Arabidopsis thaliana myb family transcription factor (AT1G01520) mRNA, complete cds [NM_100034]	NM_100034	myb family transcription factor	NM_100034	At.49839
A_84_P17866	0.16046	0.185402	0.170751	AT1G01680	Arabidopsis thaliana U-box domain-containing protein (AT1G01680) mRNA, complete cds [NM_100050]	NM_100050	U-box domain-containing protein	NM_100050	At.42636
A_84_P15123	0.321716	0.355543	0.376175	AT1G02310	Arabidopsis thaliana glycosyl hydrolase family protein 5 / cellulase family protein / (1-4)-beta-mannan endohydrolase, putative (AT1G02310) mRNA, complete cds [NM_100112]	NM_100112	glycosyl hydrolase family protein 5 / cellulase family protein / (1-4)-beta-mannan endohydrolase, putative	NM_100112	At.42610
A_84_P14635	2.34287	2.72186	3.29247	AT1G02460	Arabidopsis thaliana glycoside hydrolase family 28 protein / polygalacturonase (pectinase) family protein (AT1G02460) mRNA, complete cds [NM_100127]	NM_100127	glycoside hydrolase family 28 protein / polygalacturonase (pectinase) family protein	NM_100127	At.49842
A_84_P17111	2.25613	4.67337	3.36576	AT1G02820	Arabidopsis thaliana late embryogenesis abundant 3 family protein / LEA3 family protein (AT1G02820) mRNA, complete cds [NM_100163]	NM_100163	late embryogenesis abundant 3 family protein / LEA3 family protein	NM_100163	At.42577
A_84_P791226	0.472434	0.451623	0.437731	AT1G02965	Arabidopsis thaliana unknown protein (AT1G02965) mRNA, complete cds [NM_148430]	NM_148430	hypothetical protein	NM_148430	At.51464
A_84_P10452	0.471914	0.42142	0.456842	AT1G03210	Arabidopsis thaliana phenazine biosynthesis PhzC/PhzF family protein (AT1G03210) mRNA, complete cds [NM_100203]	NM_100203	phenazine biosynthesis PhzC/PhzF family protein	NM_100203	At.22184
A_84_P166573	0.178992	0.107855	0.191515	AT1G03700	Arabidopsis thaliana unknown protein (AT1G03700) mRNA, complete cds [NM_100249]	NM_100249	hypothetical protein	NM_100249	At.15588
A_84_P564716	0.365372	0.361018	0.461942	AT1G03850	Arabidopsis thaliana glutaredoxin family protein (AT1G03850) mRNA, complete cds [NM_179255]	NM_179255	glutaredoxin family protein	NM_179255	At.10989
A_84_P22747	5.36309	7.71489	3.38742	AT1G04150	Arabidopsis thaliana C2 domain-containing protein (AT1G04150) mRNA, complete cds [NM_100296]	NM_100296	C2 domain-containing protein	NM_100296	At.65884
A_84_P18003	0.402534	0.392398	0.378783	AT1G04620	Arabidopsis thaliana coenzyme F420 hydrogenase family / dehydrogenase, beta subunit family (AT1G04620) mRNA, complete cds [NM_100341]	NM_100341	coenzyme F420 hydrogenase family / dehydrogenase, beta subunit family	NM_100341	At.42441
A_84_P578085	0.135101	0.188506	0.133947	AT1G04645	Arabidopsis thaliana self-incompatibility protein-related (AT1G04645) mRNA, complete cds [NM_100344]	NM_100344	self-incompatibility protein-related	NM_100344	At.42440
A_84_P18219	0.103747	0.196419	0.123577	AT1G04770	Arabidopsis thaliana male sterility MS5 family protein (AT1G04770) mRNA, complete cds [NM_100355]	NM_100355	male sterility MS5 family protein	NM_100355	At.42432
A_84_P255130	6.49936	3.03387	5.05138	AT1G04800	Arabidopsis thaliana glycine-rich protein (AT1G04800) mRNA, complete cds [NM_100358]	NM_100358	glycine-rich protein	NM_100358	At.42430
A_84_P19153	0.447055	0.445937	0.47208	AT1G04990	Arabidopsis thaliana zinc finger (CCCH-type) family protein (AT1G04990) mRNA, complete cds [NM_202030]	NM_202030	zinc finger (CCCH-type) family protein	NM_202030	At.21743
A_84_P277420	0.0681761	0.0649731	0.0654721	AT1G05240	Arabidopsis thaliana peroxidase, putative (AT1G05240) mRNA, complete cds [NM_100403]	NM_100403	peroxidase, putative	NM_100403	At.139
A_84_P507142	0.318674	0.279838	0.315174	AT1G05550	Arabidopsis thaliana unknown protein (AT1G05550) mRNA, complete cds [NM_001160834]	NM_001160834	hypothetical protein	NM_001160834	At.70753
A_84_P602187	0.26388	0.482491	0.270957	AT1G05575	Arabidopsis thaliana unknown protein (AT1G05575) mRNA, complete cds [NM_100437]	NM_100437	hypothetical protein	NM_100437	At.42391
A_84_P18031	0.4481	0.138713	0.44822	AT1G05660	Arabidopsis thaliana polygalacturonase, putative / pectinase, putative (AT1G05660) mRNA, complete cds [NM_100446]	NM_100446	polygalacturonase, putative / pectinase, putative	NM_100446	At.51493
A_84_P18977	2.09437	2.15143	2.14066	AT1G05670	Arabidopsis thaliana UDP-glucoronosyl/UDP-glucosyl transferase family protein (AT1G05670) mRNA, complete cds [NM_100447]	NM_100447	UDP-glucoronosyl/UDP-glucosyl transferase family protein	NM_100447	At.43674
A_84_P577232	2.63639	2.63639	3.99575	AT1G05740	Arabidopsis thaliana unknown protein (AT1G05740) mRNA, complete cds [NM_100454]	NM_100454	hypothetical protein	NM_100454	At.51495
A_84_P752669	3.99015	4.80245	4.23253	AT1G05894	Arabidopsis thaliana unknown protein (AT1G05894) mRNA, complete cds [NM_001035900]	NM_001035900	hypothetical protein	NM_001035900	At.63159
A_84_P539084	0.0973352	0.136225	0.0897783	AT1G06135	Arabidopsis thaliana unknown protein (AT1G06135) mRNA, complete cds [NM_202039]	NM_202039	hypothetical protein	NM_202039	At.63145
A_84_P805164	3.0044	4.36975	2.74845	AT1G06350	Arabidopsis thaliana fatty acid desaturase family protein (AT1G06350) mRNA, complete cds [NM_100516]	NM_100516	fatty acid desaturase family protein	NM_100516	At.17048
A_84_P832057	2.8831	2.91705	2.36901	AT1G06420	Arabidopsis thaliana unknown protein (AT1G06420) mRNA, complete cds [NM_100522]	NM_100522	hypothetical protein	NM_100522	At.51505
A_84_P100456	0.0118096	0.0114613	0.00884053	AT1G07050	Arabidopsis thaliana CONSTANS-like protein-related (AT1G07050) mRNA, complete cds [NM_100579]	NM_100579	CONSTANS-like protein-related	NM_100579	At.42316
A_84_P754636	2.62702	0.36243	2.31596	AT1G07175	Arabidopsis thaliana unknown protein (AT1G07175) mRNA, complete cds [NM_001123769]	NM_001123769	hypothetical protein	NM_001123769	At.69428
A_84_P23950	3.91867	6.14708	4.0165	AT1G07450	Arabidopsis thaliana tropinone reductase, putative / tropine dehydrogenase, putative (AT1G07450) mRNA, complete cds [NM_100619]	NM_100619	tropinone reductase, putative / tropine dehydrogenase, putative	NM_100619	At.42300
A_84_P11650	0.0521929	0.0526806	0.163604	AT1G07550	Arabidopsis thaliana leucine-rich repeat protein kinase, putative (AT1G07550) mRNA, complete cds [NM_100629]	NM_100629	leucine-rich repeat protein kinase, putative	NM_100629	At.42294
A_84_P17321	0.215784	0.219994	0.206169	AT1G07560	Arabidopsis thaliana leucine-rich repeat protein kinase, putative (AT1G07560) mRNA, complete cds [NM_100630]	NM_100630	leucine-rich repeat protein kinase, putative	NM_100630	At.51517
A_84_P751611	0.255322	0.485149	0.386358	AT1G07620	Arabidopsis thaliana unknown protein (AT1G07620) mRNA, complete cds [NM_100635]	NM_100635	hypothetical protein	NM_100635	At.49301
A_84_P71934	0.359826	0.363173	0.34301	AT1G08050	Arabidopsis thaliana zinc finger (C3HC4-type RING finger) family protein (AT1G08050) mRNA, complete cds [NM_100679]	NM_100679	zinc finger (C3HC4-type RING finger) family protein	NM_100679	At.42277
A_84_P15225	2.83097	2.10983	2.84638	AT1G08170	Arabidopsis thaliana histone H2B family protein (AT1G08170) mRNA, complete cds [NM_100691]	NM_100691	histone H2B family protein	NM_100691	At.58337
A_84_P752675	2.01538	2.1915	2.32134	AT1G09157	Arabidopsis thaliana unknown protein (AT1G09157) mRNA, complete cds [NM_001035933]	NM_001035933	hypothetical protein	NM_001035933	At.65893
A_84_P20845	0.0666589	0.0445164	0.0600134	AT1G09380	Arabidopsis thaliana integral membrane family protein / nodulin MtN21-related (AT1G09380) mRNA, complete cds [NM_100808]	NM_100808	integral membrane family protein / nodulin MtN21-related	NM_100808	At.15719
A_84_P23682	0.198881	0.20295	0.203621	AT1G09510	Arabidopsis thaliana cinnamyl-alcohol dehydrogenase family / CAD family (AT1G09510) mRNA, complete cds [NM_100822]	NM_100822	cinnamyl-alcohol dehydrogenase family / CAD family	NM_100822	At.71269
A_84_P13279	0.0737267	0.0666007	0.0603269	AT1G09550	Arabidopsis thaliana pectinacetylesterase, putative (AT1G09550) mRNA, complete cds [NM_100826]	NM_100826	pectinacetylesterase, putative	NM_100826	At.42219
A_84_P582597	0.141925	0.183505	0.109686	AT1G09932	Arabidopsis thaliana phosphoglycerate/bisphosphoglycerate mutase-related (AT1G09932) mRNA, complete cds [NM_001084031]	NM_001084031	phosphoglycerate/bisphosphoglycerate mutase-related	NM_001084031	At.59198
A_84_P838408	6.95854	8.92781	4.95159	AT1G10220	Arabidopsis thaliana unknown protein (AT1G10220) mRNA, complete cds [NM_001160851]	NM_001160851	hypothetical protein	NM_001160851	At.51548
A_84_P233559	0.100127	0.143852	0.0660767	AT1G10340	Arabidopsis thaliana ankyrin repeat family protein (AT1G10340) mRNA, complete cds [NM_100908]	NM_100908	ankyrin repeat family protein	NM_100908	At.11286
A_84_P754822	0.499126	0.048464	0.126554	AT1G10657	Arabidopsis thaliana unknown protein (AT1G10657) mRNA, complete cds [NM_001123791]	NM_001123791	hypothetical protein	NM_001123791	At.46562
A_84_P21826	0.460081	11.1456	2.49042	AT1G10770	Arabidopsis thaliana invertase/pectin methylesterase inhibitor family protein (AT1G10770) mRNA, complete cds [NM_100953]	NM_100953	invertase/pectin methylesterase inhibitor family protein	NM_100953	At.42166
A_84_P601310	3.50914	3.51179	2.57203	AT1G11070	Arabidopsis thaliana unknown protein (AT1G11070) mRNA, complete cds [NM_100980]	NM_100980	hypothetical protein	NM_100980	At.42153
A_84_P704033	0.217787	0.336264	0.217787	AT1G11185	Arabidopsis thaliana (AT1G11185) otherRNA [NR_022067]	NR_022067	miscRNA	NR_022067	At.24249
A_84_P15366	0.467348	0.412623	0.325717	AT1G11210	Arabidopsis thaliana unknown protein (AT1G11210) mRNA, complete cds [NM_100993]	NM_100993	hypothetical protein	NM_100993	At.11566
A_84_P832376	0.251645	0.236877	0.260686	AT1G11330	Arabidopsis thaliana S-locus lectin protein kinase family protein (AT1G11330) mRNA, complete cds [NM_101006]	NM_101006	S-locus lectin protein kinase family protein	NM_101006	At.42140
A_84_P753408	2.72856	2.42506	2.30647	AT1G11592	Arabidopsis thaliana (AT1G11592) otherRNA [NR_022070]	NR_022070	miscRNA	NR_022070	At.47859
A_84_P299810	0.0358956	0.106437	0.0358956	AT1G11925	Arabidopsis thaliana unknown protein (AT1G11925) mRNA, complete cds [NM_148459]	NM_148459	hypothetical protein	NM_148459	At.65902
A_84_P860641	4.70104	3.76286	4.27572	AT1G11940	Arabidopsis thaliana unknown protein (AT1G11940) mRNA, complete cds [NM_101066]	NM_101066	hypothetical protein	NM_101066	At.42103
A_84_P837904	0.370914	0.431769	0.238664	AT1G11960	Arabidopsis thaliana unknown protein (AT1G11960) mRNA, complete cds [NM_101068]	NM_101068	hypothetical protein	NM_101068	At.42101
A_84_P22284	0.416364	0.317377	0.271521	AT1G12130	Arabidopsis thaliana flavin-containing monooxygenase family protein / FMO family protein (AT1G12130) mRNA, complete cds [NM_101085]	NM_101085	flavin-containing monooxygenase family protein / FMO family protein	NM_101085	At.51584
A_84_P20018	0.169237	0.156354	0.149896	AT1G12630	Arabidopsis thaliana DNA binding / transcription activator/ transcription factor (AT1G12630) mRNA, complete cds [NM_101133]	NM_101133	DNA binding / transcription activator/ transcription factor	NM_101133	At.50648
A_84_P857583	5.56809	9.2563	4.76823	AT1G12805	Arabidopsis thaliana nucleotide binding (AT1G12805) mRNA, complete cds [NM_202085]	NM_202085	nucleotide binding	NM_202085	At.48138
A_84_P22771	2.46579	4.47959	2.00507	AT1G13230	Arabidopsis thaliana leucine-rich repeat family protein (AT1G13230) mRNA, complete cds [NM_101195]	NM_101195	leucine-rich repeat family protein	NM_101195	At.49881
A_84_P18909	0.416716	0.413418	0.411943	AT1G13310	Arabidopsis thaliana unknown protein (AT1G13310) mRNA, complete cds [NM_101202]	NM_101202	hypothetical protein	NM_101202	At.42037
A_84_P788748	0.00299934	0.00493637	0.010718	AT1G13470	Arabidopsis thaliana unknown protein (AT1G13470) mRNA, complete cds [NM_101217]	NM_101217	hypothetical protein	NM_101217	At.42028
A_84_P576362	0.267036	0.266729	0.276458	AT1G13620	Arabidopsis thaliana unknown protein (AT1G13620) mRNA, complete cds [NM_101232]	NM_101232	hypothetical protein	NM_101232	At.50781
A_84_P19937	0.207444	0.206676	0.253786	AT1G14160	Arabidopsis thaliana integral membrane family protein (AT1G14160) mRNA, complete cds [NM_101281]	NM_101281	integral membrane family protein	NM_101281	At.46769
A_84_P20883	0.301272	0.376119	0.304562	AT1G14170	Arabidopsis thaliana KH domain-containing protein (AT1G14170) mRNA, complete cds [NM_001123810]	NM_001123810	KH domain-containing protein	NM_001123810	At.43386
A_84_P814710	0.101231	0.133603	0.138938	AT1G14870	Arabidopsis thaliana unknown protein (AT1G14870) mRNA, complete cds [NM_101356]	NM_101356	hypothetical protein	NM_101356	At.43506
A_84_P145049	0.0108221	0.00242342	0.0399683	AT1G14880	Arabidopsis thaliana unknown protein (AT1G14880) mRNA, complete cds [NM_101357]	NM_101357	hypothetical protein	NM_101357	At.70197
A_84_P21831	0.145567	0.201544	0.112278	AT1G15380	Arabidopsis thaliana lactoylglutathione lyase family protein / glyoxalase I family protein (AT1G15380) mRNA, complete cds [NM_101407]	NM_101407	lactoylglutathione lyase family protein / glyoxalase I family protein	NM_101407	At.43571
A_84_P571918	0.332618	0.20781	0.242561	AT1G15385	Arabidopsis thaliana unknown protein (AT1G15385) mRNA, complete cds [NM_179338]	NM_179338	hypothetical protein	NM_179338	At.47031
A_84_P12284	0.269747	0.34561	0.380884	AT1G15790	Arabidopsis thaliana unknown protein (AT1G15790) mRNA, complete cds [NM_101447]	NM_101447	hypothetical protein	NM_101447	At.15567
A_84_P566577	2.05575	3.07465	2.36755	AT1G16730	Arabidopsis thaliana unknown protein (AT1G16730) mRNA, complete cds [NM_101534]	NM_101534	hypothetical protein	NM_101534	At.49888
A_84_P587968	0.202709	0.283569	0.161084	AT1G16950	Arabidopsis thaliana unknown protein (AT1G16950) mRNA, complete cds [NM_101556]	NM_101556	hypothetical protein	NM_101556	At.16046
A_84_P13409	0.378945	0.382684	0.431877	AT1G17090	Arabidopsis thaliana unknown protein (AT1G17090) mRNA, complete cds [NM_001160874]	NM_001160874	hypothetical protein	NM_001160874	At.26655
A_84_P17625	0.118604	0.189252	0.112557	AT1G17310	Arabidopsis thaliana MADS-box protein (AGL100) (AT1G17310) mRNA, complete cds [NM_101593]	NM_101593	MADS-box protein (AGL100)	NM_101593	At.41842
A_84_P840654	4.53435	4.51244	2.41216	AT1G17400	Arabidopsis thaliana unknown protein (AT1G17400) mRNA, complete cds [NM_101601]	NM_101601	hypothetical protein	NM_101601	At.51649
A_84_P10023	0.460505	0.453413	0.423742	AT1G17430	Arabidopsis thaliana hydrolase, alpha/beta fold family protein (AT1G17430) mRNA, complete cds [NM_101604]	NM_101604	hydrolase, alpha/beta fold family protein	NM_101604	At.41836
A_84_P134545	0.247547	0.227328	0.313031	AT1G17610	Arabidopsis thaliana disease resistance protein-related (AT1G17610) mRNA, complete cds [NM_101623]	NM_101623	disease resistance protein-related	NM_101623	At.45277
A_84_P612892	0.0523591	0.047277	0.462959	AT1G17665	Arabidopsis thaliana unknown protein (AT1G17665) mRNA, complete cds [NM_101629]	NM_101629	hypothetical protein	NM_101629	At.51655
A_84_P205068	0.096781	0.0926981	0.141462	AT1G17744	Arabidopsis thaliana unknown protein (AT1G17744) mRNA, complete cds [NM_001123830]	NM_001123830	hypothetical protein	NM_001123830	At.73011
A_84_P822749	0.115545	0.104223	0.104904	AT1G18660	Arabidopsis thaliana zinc finger (C3HC4-type RING finger) family protein (AT1G18660) mRNA, complete cds [NM_101724]	NM_101724	zinc finger (C3HC4-type RING finger) family protein	NM_101724	At.20365
A_84_P566580	2.57194	2.12093	4.24849	AT1G19160	Arabidopsis thaliana unknown protein (AT1G19160) mRNA, complete cds [NM_101774]	NM_101774	hypothetical protein	NM_101774	At.66894
A_84_P10133	0.460009	0.409756	0.498621	AT1G19390	Arabidopsis thaliana wall-associated kinase, putative (AT1G19390) mRNA, complete cds [NM_101796]	NM_101796	wall-associated kinase, putative	NM_101796	At.70425
A_84_P279650	2.2503	2.7494	2.4773	AT1G19490	Arabidopsis thaliana bZIP transcription factor family protein (AT1G19490) mRNA, complete cds [NM_101806]	NM_101806	bZIP transcription factor family protein	NM_101806	At.41744
A_84_P54250	0.250441	0.288074	0.424495	AT1G19960	Arabidopsis thaliana unknown protein (AT1G19960) mRNA, complete cds [NM_101851]	NM_101851	hypothetical protein	NM_101851	At.15454
A_84_P753546	2.82436	2.59927	3.24982	AT1G20065	Arabidopsis thaliana (AT1G20065) otherRNA [NR_022113]	NR_022113	miscRNA	NR_022113	At.67243
A_84_P18132	0.0492358	0.050349	0.0476863	AT1G20180	Arabidopsis thaliana unknown protein (AT1G20180) mRNA, complete cds [NM_001084098]	NM_001084098	hypothetical protein	NM_001084098	At.50782
A_84_P835152	0.158942	0.155526	0.206089	AT1G20550	Arabidopsis thaliana unknown protein (AT1G20550) mRNA, complete cds [NM_101905]	NM_101905	hypothetical protein	NM_101905	At.70424
A_84_P11421	0.318724	0.3144	0.31088	AT1G20860	Arabidopsis thaliana phosphate transporter family protein (AT1G20860) mRNA, complete cds [NM_101939]	NM_101939	phosphate transporter family protein	NM_101939	At.51699
A_84_P558607	0.373661	0.364606	0.347616	AT1G21475	Arabidopsis thaliana unknown protein (AT1G21475) mRNA, complete cds [NM_148479]	NM_148479	hypothetical protein	NM_148479	At.65922
A_84_P12797	0.18017	0.288821	0.24416	AT1G21528	Arabidopsis thaliana unknown protein (AT1G21528) mRNA, complete cds [NM_001084103]	NM_001084103	hypothetical protein	NM_001084103	At.68377
A_84_P793853	0.0985943	0.121684	0.2207	AT1G21550	AV797137 RAFL9 Arabidopsis thaliana cDNA clone RAFL09-10-O16 3', mRNA sequence [AV797137]	AV797137	calcium-binding protein, putative		At.67303
A_84_P753265	2.11067	2.89567	2.09525	AT1G21835	Arabidopsis thaliana unknown protein (AT1G21835) mRNA, complete cds [NM_001084106]	NM_001084106	hypothetical protein	NM_001084106	At.72232
A_84_P508082	3.26468	6.35571	3.75008	AT1G22110	Arabidopsis thaliana structural constituent of ribosome (AT1G22110) mRNA, complete cds [NM_102061]	NM_102061	structural constituent of ribosome	NM_102061	At.49458
A_84_P20897	0.367057	0.24441	0.304458	AT1G22440	Arabidopsis thaliana alcohol dehydrogenase, putative (AT1G22440) mRNA, complete cds [NM_102093]	NM_102093	alcohol dehydrogenase, putative	NM_102093	At.41601
A_84_P831020	0.380953	0.362398	0.470365	AT1G22650	Arabidopsis thaliana beta-fructofuranosidase, putative / invertase, putative / saccharase, putative / beta-fructosidase, putative (AT1G22650) mRNA, complete cds [NM_102112]	NM_102112	beta-fructofuranosidase, putative / invertase, putative / saccharase, putative / beta-fructosidase, putative	NM_102112	At.41589
A_84_P23698	2.19086	3.84686	3.23316	AT1G22690	Arabidopsis thaliana gibberellin-responsive protein, putative (AT1G22690) mRNA, complete cds [NM_102116]	NM_102116	gibberellin-responsive protein, putative	NM_102116	At.41586
A_84_P18941	2.69691	2.80344	2.29223	AT1G23000	Arabidopsis thaliana heavy-metal-associated domain-containing protein (AT1G23000) mRNA, complete cds [NM_102148]	NM_102148	heavy-metal-associated domain-containing protein	NM_102148	At.41574
A_84_P20824	0.275602	0.285237	0.277277	AT1G23070	Arabidopsis thaliana unknown protein (AT1G23070) mRNA, complete cds [NM_102155]	NM_102155	hypothetical protein	NM_102155	At.51729
A_84_P16094	0.47432	0.343753	0.326369	AT1G23130	Arabidopsis thaliana Bet v I allergen family protein (AT1G23130) mRNA, complete cds [NM_102161]	NM_102161	Bet v I allergen family protein	NM_102161	At.23930
A_84_P23647	0.482448	0.483688	0.467455	AT1G23510	Arabidopsis thaliana unknown protein (AT1G23510) mRNA, complete cds [NM_202169]	NM_202169	hypothetical protein	NM_202169	At.41545
A_84_P10406	0.475241	0.37406	0.434078	AT1G23560	Arabidopsis thaliana unknown protein (AT1G23560) mRNA, complete cds [NM_102205]	NM_102205	hypothetical protein	NM_102205	At.41541
A_84_P20809	0.305985	0.32108	0.358963	AT1G23840	Arabidopsis thaliana unknown protein (AT1G23840) mRNA, complete cds [NM_102232]	NM_102232	hypothetical protein	NM_102232	At.10950
A_84_P16097	0.162893	0.328905	0.341292	AT1G24140	Arabidopsis thaliana matrixin family protein (AT1G24140) mRNA, complete cds [NM_102260]	NM_102260	matrixin family protein	NM_102260	At.41476
A_84_P555074	0.468964	0.417811	0.399048	AT1G24145	Arabidopsis thaliana unknown protein (AT1G24145) mRNA, complete cds [NM_179373]	NM_179373	hypothetical protein	NM_179373	At.47055
A_84_P753680	0.138491	0.147127	0.0706731	AT1G24147	Arabidopsis thaliana unknown protein (AT1G24147) mRNA, complete cds [NM_001084124]	NM_001084124	hypothetical protein	NM_001084124	At.68376
A_84_P789621	0.418832	0.364415	0.319694	AT1G24148	Arabidopsis thaliana (AT1G24148) otherRNA [NR_022128]	NR_022128	miscRNA	NR_022128	At.70007
A_84_P10424	0.485186	0.451774	0.451404	AT1G24230	Arabidopsis thaliana paired amphipathic helix repeat-containing protein (AT1G24230) mRNA, complete cds [NM_102269]	NM_102269	paired amphipathic helix repeat-containing protein	NM_102269	At.49912
A_84_P849335	5.23878	9.95618	5.97146	AT1G24265	Arabidopsis thaliana unknown protein (AT1G24265) mRNA, complete cds [NM_202177]	NM_202177	hypothetical protein	NM_202177	At.28438
A_84_P785932	0.149866	0.349924	0.2205	AT1G25400	Arabidopsis thaliana unknown protein (AT1G25400) mRNA, complete cds [NM_102351]	NM_102351	hypothetical protein	NM_102351	At.23261
A_84_P753473	0.308494	0.236422	0.173161	AT1G26208	Arabidopsis thaliana (AT1G26208) otherRNA [NR_022137]	NR_022137	miscRNA	NR_022137	At.47526
A_84_P541789	0.165739	0.0912965	0.0578421	AT1G26250	Arabidopsis thaliana proline-rich extensin, putative (AT1G26250) mRNA, complete cds [NM_102389]	NM_102389	proline-rich extensin, putative	NM_102389	At.17257
A_84_P13614	0.433353	0.439086	0.423897	AT1G26510	Arabidopsis thaliana F-box family protein (AT1G26510) mRNA, complete cds [NM_102413]	NM_102413	F-box family protein	NM_102413	At.51773
A_84_P849515	0.359749	0.361597	0.315808	AT1G26665	Arabidopsis thaliana unknown protein (AT1G26665) mRNA, complete cds [NM_102429]	NM_102429	hypothetical protein	NM_102429	At.19138
A_84_P12689	4.72093	2.52766	2.17735	AT1G26680	Arabidopsis thaliana transcriptional factor B3 family protein (AT1G26680) mRNA, complete cds [NM_102431]	NM_102431	transcriptional factor B3 family protein	NM_102431	At.41208
A_84_P120252	0.387174	0.0629526	0.0864235	AT1G27110	Arabidopsis thaliana binding (AT1G27110) mRNA, complete cds [NM_102473]	NM_102473	binding	NM_102473	At.51781
A_84_P259140	0.257609	0.250438	0.269271	AT1G28050	Arabidopsis thaliana zinc finger (B-box type) family protein (AT1G28050) mRNA, complete cds [NM_102570]	NM_102570	zinc finger (B-box type) family protein	NM_102570	At.19754
A_84_P791252	2.49359	2.38668	2.38255	AT1G28700	Arabidopsis thaliana unknown protein (AT1G28700) mRNA, complete cds [NM_102637]	NM_102637	hypothetical protein	NM_102637	At.51810
A_84_P282650	2.66741	2.6361	2.42878	AT1G28710	Arabidopsis thaliana unknown protein (AT1G28710) mRNA, complete cds [NM_102638]	NM_102638	hypothetical protein	NM_102638	At.16393
A_84_P116712	14.3806	0.314767	0.320299	AT1G29180	Arabidopsis thaliana DC1 domain-containing protein (AT1G29180) mRNA, complete cds [NM_102659]	NM_102659	DC1 domain-containing protein	NM_102659	At.51817
A_84_P244795	0.366825	0.299664	0.32833	AT1G29240	Arabidopsis thaliana unknown protein (AT1G29240) mRNA, complete cds [NM_102664]	NM_102664	hypothetical protein	NM_102664	At.40779
A_84_P12872	2.4683	4.00132	4.998	AT1G29270	Arabidopsis thaliana unknown protein (AT1G29270) mRNA, complete cds [NM_102667]	NM_102667	hypothetical protein	NM_102667	At.40775
A_84_P537376	2.49862	4.40417	3.31305	AT1G29420	Arabidopsis thaliana unknown protein (AT1G29420) mRNA, complete cds [NM_102682]	NM_102682	hypothetical protein	NM_102682	At.68573
A_84_P843096	3.00342	4.90835	3.10839	AT1G29490	Arabidopsis thaliana auxin-responsive family protein (AT1G29490) mRNA, complete cds [NM_102689]	NM_102689	auxin-responsive family protein	NM_102689	At.40732
A_84_P10264	2.28167	2.18209	2.23399	AT1G29560	Arabidopsis thaliana nucleic acid binding / zinc ion binding (AT1G29560) mRNA, complete cds [NM_001123908]	NM_001123908	nucleic acid binding / zinc ion binding	NM_001123908	At.73942
A_84_P63350	0.414308	0.268895	0.385741	AT1G29720	Arabidopsis thaliana protein kinase family protein (AT1G29720) mRNA, complete cds [NM_001160910]	NM_001160910	protein kinase family protein	NM_001160910	At.28730
A_84_P754475	0.312253	0.193421	0.375743	AT1G29724	Arabidopsis thaliana protein binding (AT1G29724) mRNA, complete cds [NM_001123910]	NM_001123910	protein binding	NM_001123910	At.73856
A_84_P790963	0.461005	0.470378	0.449345	AT1G30140	Arabidopsis thaliana unknown protein (AT1G30140) mRNA, complete cds [NM_102754]	NM_102754	hypothetical protein	NM_102754	At.50786
A_84_P563065	0.374205	0.191415	0.237104	AT1G30250	Arabidopsis thaliana unknown protein (AT1G30250) mRNA, complete cds [NM_102764]	NM_102764	hypothetical protein	NM_102764	At.40586
A_84_P208358	0.441022	0.3683	0.371509	AT1G30260	Arabidopsis thaliana unknown protein (AT1G30260) mRNA, complete cds [NM_102765]	NM_102765	hypothetical protein	NM_102765	At.26235
A_84_P796913	0.255138	0.146958	10.6208	AT1G30475	Arabidopsis thaliana unknown protein (AT1G30475) mRNA, complete cds [NM_001084161]	NM_001084161	hypothetical protein	NM_001084161	At.74931
A_84_P13302	0.221012	0.360737	0.436851	AT1G30560	Arabidopsis thaliana transporter, putative (AT1G30560) mRNA, complete cds [NM_102793]	NM_102793	transporter, putative	NM_102793	At.51839
A_84_P16138	0.222718	0.162889	0.149097	AT1G30700	Arabidopsis thaliana FAD-binding domain-containing protein (AT1G30700) mRNA, complete cds [NM_102806]	NM_102806	FAD-binding domain-containing protein	NM_102806	At.27381
A_84_P538274	0.487125	0.469938	0.48323	AT1G30755	Arabidopsis thaliana unknown protein (AT1G30755) mRNA, complete cds [NM_102812]	NM_102812	hypothetical protein	NM_102812	At.43349
A_84_P532052	0.434458	0.414329	0.430029	AT1G30757	Arabidopsis thaliana unknown protein (AT1G30757) mRNA, complete cds [NM_148492]	NM_148492	hypothetical protein	NM_148492	At.66946
A_84_P20847	0.168335	0.45927	0.454449	AT1G30780	Arabidopsis thaliana F-box family protein (AT1G30780) mRNA, complete cds [NM_102814]	NM_102814	F-box family protein	NM_102814	At.46295
A_84_P22739	0.242505	0.331907	0.14481	AT1G30800	Arabidopsis thaliana unknown protein (AT1G30800) mRNA, complete cds [NM_102817]	NM_102817	hypothetical protein	NM_102817	At.74914
A_84_P18955	0.155385	0.161657	0.236454	AT1G30850	Arabidopsis thaliana unknown protein (AT1G30850) mRNA, complete cds [NM_102822]	NM_102822	hypothetical protein	NM_102822	At.50787
A_84_P17027	0.126433	0.126154	0.125969	AT1G30870	Arabidopsis thaliana cationic peroxidase, putative (AT1G30870) mRNA, complete cds [NM_102824]	NM_102824	cationic peroxidase, putative	NM_102824	At.27629
A_84_P12301	0.253908	0.304197	0.326705	AT1G30900	Arabidopsis thaliana vacuolar sorting receptor, putative (AT1G30900) mRNA, complete cds [NM_102827]	NM_102827	vacuolar sorting receptor, putative	NM_102827	At.51844
A_84_P21517	4.64931	6.90933	3.7716	AT1G31310	Arabidopsis thaliana hydroxyproline-rich glycoprotein family protein (AT1G31310) mRNA, complete cds [NM_102869]	NM_102869	hydroxyproline-rich glycoprotein family protein	NM_102869	At.40372
A_84_P607593	0.433342	2.54073	3.01806	AT1G31390	Arabidopsis thaliana meprin and TRAF homology domain-containing protein / MATH domain-containing protein (AT1G31390) mRNA, complete cds [NM_102878]	NM_102878	meprin and TRAF homology domain-containing protein / MATH domain-containing protein	NM_102878	At.51855
A_84_P843260	0.458369	0.452724	0.451814	AT1G31540	Arabidopsis thaliana disease resistance protein (TIR-NBS-LRR class), putative (AT1G31540) mRNA, complete cds [NM_001123924]	NM_001123924	disease resistance protein (TIR-NBS-LRR class), putative	NM_001123924	At.42945
A_84_P609369	0.33594	0.306914	0.343784	AT1G31550	Arabidopsis thaliana GDSL-motif lipase, putative (AT1G31550) mRNA, complete cds [NM_102894]	NM_102894	GDSL-motif lipase, putative	NM_102894	At.40317
A_84_P14374	2.00539	2.0923	2.40013	AT1G31770	Arabidopsis thaliana ABC transporter family protein (AT1G31770) mRNA, complete cds [NM_102911]	NM_102911	ABC transporter family protein	NM_102911	At.22580
A_84_P790271	6.11218	4.22535	11.1121	AT1G32120	Arabidopsis thaliana unknown protein (AT1G32120) mRNA, complete cds [NM_102945]	NM_102945	hypothetical protein	NM_102945	At.40210
A_84_P752958	0.0909848	0.0276099	0.106521	AT1G32337	Arabidopsis thaliana unknown protein (AT1G32337) mRNA, complete cds [NM_001036048]	NM_001036048	hypothetical protein	NM_001036048	At.49434
A_84_P12887	0.188936	0.130466	0.214396	AT1G32375	Arabidopsis thaliana F-box family protein (AT1G32375) mRNA, complete cds [NM_102971]	NM_102971	F-box family protein	NM_102971	At.51877
A_84_P752683	0.17928	0.168743	0.190225	AT1G32583	Arabidopsis thaliana unknown protein (AT1G32583) mRNA, complete cds [NM_001036051]	NM_001036051	hypothetical protein	NM_001036051	At.49435
A_84_P16156	2.07631	2.87448	2.11833	AT1G32780	Arabidopsis thaliana alcohol dehydrogenase, putative (AT1G32780) mRNA, complete cds [NM_103012]	NM_103012	alcohol dehydrogenase, putative	NM_103012	At.40067
A_84_P12395	2.2011	3.40346	2.80478	AT1G32900	Arabidopsis thaliana starch synthase, putative (AT1G32900) mRNA, complete cds [NM_103023]	NM_103023	starch synthase, putative	NM_103023	At.11953
A_84_P19959	0.084271	0.458693	0.237694	AT1G32970	Arabidopsis thaliana subtilase family protein (AT1G32970) mRNA, complete cds [NM_103030]	NM_103030	subtilase family protein	NM_103030	At.50940
A_84_P16068	2.44103	7.97648	3.73807	AT1G33790	Arabidopsis thaliana jacalin lectin family protein (AT1G33790) mRNA, complete cds [NM_103098]	NM_103098	jacalin lectin family protein	NM_103098	At.26396
A_84_P15120	0.0288441	0.116528	0.0446336	AT1G33840	Arabidopsis thaliana unknown protein (AT1G33840) mRNA, complete cds [NM_103106]	NM_103106	hypothetical protein	NM_103106	At.51914
A_84_P97876	7.72203	2.27711	2.77389	AT1G33860	Arabidopsis thaliana unknown protein (AT1G33860) mRNA, complete cds [NM_103108]	NM_103108	hypothetical protein	NM_103108
A_84_P750745	0.255969	0.250664	0.42185	AT1G34095	Arabidopsis thaliana unknown protein (AT1G34095) mRNA, complete cds [NM_148506]	NM_148506	hypothetical protein	NM_148506	At.65953
A_84_P13391	0.128348	0.111261	0.151471	AT1G34420	Arabidopsis thaliana leucine-rich repeat family protein / protein kinase family protein (AT1G34420) mRNA, complete cds [NM_103165]	NM_103165	leucine-rich repeat family protein / protein kinase family protein	NM_103165	At.51931
A_84_P171073	0.181123	0.47945	0.19611	AT1G35210	Arabidopsis thaliana unknown protein (AT1G35210) mRNA, complete cds [NM_103219]	NM_103219	hypothetical protein	NM_103219	At.39615
A_84_P791296	0.307496	0.28976	0.390885	AT1G35400	Arabidopsis thaliana unknown protein (AT1G35400) mRNA, complete cds [NM_103235]	NM_103235	hypothetical protein	NM_103235	At.51952
A_84_P16510	0.101967	0.0856829	0.0926426	AT1G35710	Arabidopsis thaliana leucine-rich repeat transmembrane protein kinase, putative (AT1G35710) mRNA, complete cds [NM_103273]	NM_103273	leucine-rich repeat transmembrane protein kinase, putative	NM_103273	At.15433
A_84_P217968	0.334982	0.27674	0.134639	AT1G36675	Arabidopsis thaliana glycine-rich protein (AT1G36675) mRNA, complete cds [NM_148513]	NM_148513	glycine-rich protein	NM_148513	At.49944
A_84_P20196	0.317465	0.302282	0.296551	AT1G36950	Arabidopsis thaliana zinc finger protein-related (AT1G36950) mRNA, complete cds [NM_103351]	NM_103351	zinc finger protein-related	NM_103351	At.51981
A_84_P754676	0.173632	0.168644	0.168721	AT1G36992	Arabidopsis thaliana (AT1G36992) otherRNA [NR_022208]	NR_022208	miscRNA	NR_022208	At.73294
A_84_P21139	0.145946	0.0230411	0.0223292	AT1G37010	Arabidopsis thaliana unknown protein (AT1G37010) mRNA, complete cds [NM_103356]	NM_103356	hypothetical protein	NM_103356	At.51984
A_84_P751597	0.411603	0.423663	0.423549	AT1G40083	Arabidopsis thaliana unknown protein (AT1G40083) mRNA, complete cds [NM_001160923]	NM_001160923	hypothetical protein	NM_001160923	At.74702
A_84_P11288	0.27451	0.243895	0.198548	AT1G43000	Arabidopsis thaliana zinc-binding family protein (AT1G43000) mRNA, complete cds [NM_103459]	NM_103459	zinc-binding family protein	NM_103459	At.52004
A_84_P509906	0.353198	0.364659	0.362643	AT1G43667	Arabidopsis thaliana protease inhibitor/seed storage/lipid transfer protein (LTP) family protein (AT1G43667) mRNA, complete cds [NM_179438]	NM_179438	protease inhibitor/seed storage/lipid transfer protein (LTP) family protein	NM_179438	At.47044
A_84_P19540	6.26119	12.6232	5.59776	AT1G43800	Arabidopsis thaliana acyl-(acyl-carrier-protein) desaturase, putative / stearoyl-ACP desaturase, putative (AT1G43800) mRNA, complete cds [NM_103508]	NM_103508	acyl-(acyl-carrier-protein) desaturase, putative / stearoyl-ACP desaturase, putative	NM_103508	At.43113
A_84_P23633	0.285623	0.167882	0.204956	AT1G43910	Arabidopsis thaliana AAA-type ATPase family protein (AT1G43910) mRNA, complete cds [NM_103518]	NM_103518	AAA-type ATPase family protein	NM_103518	At.48277
A_84_P840527	0.28186	0.277348	0.264095	AT1G44085	Arabidopsis thaliana glycine-rich protein (AT1G44085) mRNA, complete cds [NM_103534]	NM_103534	glycine-rich protein	NM_103534	At.52029
A_84_P23017	3.06854	2.1074	2.91118	AT1G44740	Arabidopsis thaliana unknown protein (AT1G44740) mRNA, complete cds [NM_103555]	NM_103555	hypothetical protein	NM_103555	At.52035
A_84_P600517	0.115395	0.114978	0.107855	AT1G45015	Arabidopsis thaliana MD-2-related lipid recognition domain-containing protein / ML domain-containing protein (AT1G45015) mRNA, complete cds [NM_148539]	NM_148539	MD-2-related lipid recognition domain-containing protein / ML domain-containing protein	NM_148539	At.45229
A_84_P509010	0.341497	0.334665	0.320275	AT1G46336	Arabidopsis thaliana unknown protein (AT1G46336) mRNA, complete cds [NM_103603]	NM_103603	hypothetical protein	NM_103603	At.65983
A_84_P605859	5.30793	0.420559	3.36948	AT1G47485	Arabidopsis thaliana unknown protein (AT1G47485) mRNA, complete cds [NM_103641]	NM_103641	hypothetical protein	NM_103641	At.38618
A_84_P544503	0.0913391	0.0931591	0.0883081	AT1G47495	Arabidopsis thaliana unknown protein (AT1G47495) mRNA, complete cds [NM_148565]	NM_148565	hypothetical protein	NM_148565	At.52052
A_84_P19573	2.38357	2.11405	2.41814	AT1G48100	Arabidopsis thaliana glycoside hydrolase family 28 protein / polygalacturonase (pectinase) family protein (AT1G48100) mRNA, complete cds [NM_103706]	NM_103706	glycoside hydrolase family 28 protein / polygalacturonase (pectinase) family protein	NM_103706	At.70184
A_84_P13892	0.0948599	0.0930903	0.0883194	AT1G48190	Arabidopsis thaliana unknown protein (AT1G48190) mRNA, complete cds [NM_103716]	NM_103716	hypothetical protein	NM_103716	At.50942
A_84_P18620	0.318266	0.173155	0.166622	AT1G48210	Arabidopsis thaliana serine/threonine protein kinase, putative (AT1G48210) mRNA, complete cds [NM_103718]	NM_103718	serine/threonine protein kinase, putative	NM_103718	At.20838
A_84_P10867	4.4574	2.69799	3.7065	AT1G48580	Arabidopsis thaliana unknown protein (AT1G48580) mRNA, complete cds [NM_103754]	NM_103754	hypothetical protein	NM_103754	At.38395
A_84_P12422	0.443166	0.3477	0.342982	AT1G48670	Arabidopsis thaliana auxin-responsive GH3 family protein (AT1G48670) mRNA, complete cds [NM_103763]	NM_103763	auxin-responsive GH3 family protein	NM_103763	At.52078
A_84_P11477	0.316455	0.200957	0.199064	AT1G48690	Arabidopsis thaliana auxin-responsive GH3 family protein (AT1G48690) mRNA, complete cds [NM_103764]	NM_103764	auxin-responsive GH3 family protein	NM_103764	At.48291
A_84_P18069	0.234634	0.311077	0.289594	AT1G49130	Arabidopsis thaliana zinc finger (B-box type) family protein (AT1G49130) mRNA, complete cds [NM_001036083]	NM_001036083	zinc finger (B-box type) family protein	NM_001036083	At.38297
A_84_P834670	0.235129	0.273829	0.292822	AT1G49130	Arabidopsis thaliana zinc finger (B-box type) family protein (AT1G49130) mRNA, complete cds [NM_001036083]	NM_001036083	zinc finger (B-box type) family protein	NM_001036083	At.38297
A_84_P586272	2.31829	3.55548	4.76077	AT1G49150	Arabidopsis thaliana unknown protein (AT1G49150) mRNA, complete cds [NM_103805]	NM_103805	hypothetical protein	NM_103805	At.52088
A_84_P14367	0.271942	0.399359	0.297612	AT1G49200	Arabidopsis thaliana zinc finger (C3HC4-type RING finger) family protein (AT1G49200) mRNA, complete cds [NM_103810]	NM_103810	zinc finger (C3HC4-type RING finger) family protein	NM_103810	At.26144
A_84_P86239	0.212205	0.231433	0.175765	AT1G49210	Arabidopsis thaliana zinc finger (C3HC4-type RING finger) family protein (AT1G49210) mRNA, complete cds [NM_103811]	NM_103811	zinc finger (C3HC4-type RING finger) family protein	NM_103811	At.38277
A_84_P15312	0.0457309	0.0534455	0.0285831	AT1G49220	Arabidopsis thaliana zinc finger (C3HC4-type RING finger) family protein (AT1G49220) mRNA, complete cds [NM_103812]	NM_103812	zinc finger (C3HC4-type RING finger) family protein	NM_103812	At.52090
A_84_P16258	0.282712	0.236438	0.310627	AT1G49230	Arabidopsis thaliana zinc finger (C3HC4-type RING finger) family protein (AT1G49230) mRNA, complete cds [NM_103813]	NM_103813	zinc finger (C3HC4-type RING finger) family protein	NM_103813	At.43788
A_84_P23433	0.0454811	0.0087824	0.0776752	AT1G49570	Arabidopsis thaliana peroxidase, putative (AT1G49570) mRNA, complete cds [NM_103845]	NM_103845	peroxidase, putative	NM_103845	At.141
A_84_P22821	5.91472	9.01604	4.8039	AT1G49640	Arabidopsis thaliana hydrolase (AT1G49640) mRNA, complete cds [NM_103852]	NM_103852	hydrolase	NM_103852	At.50727
A_84_P20999	0.273386	0.262526	0.262046	AT1G49900	Arabidopsis thaliana zinc finger (C2H2 type) family protein (AT1G49900) mRNA, complete cds [NM_103877]	NM_103877	zinc finger (C2H2 type) family protein	NM_103877	At.38139
A_84_P18080	0.465059	0.460599	0.46616	AT1G50060	Arabidopsis thaliana pathogenesis-related protein, putative (AT1G50060) mRNA, complete cds [NM_103894]	NM_103894	pathogenesis-related protein, putative	NM_103894	At.38103
A_84_P119812	0.465006	0.422872	0.441885	AT1G50740	Arabidopsis thaliana unknown protein (AT1G50740) mRNA, complete cds [NM_103956]	NM_103956	hypothetical protein	NM_103956	At.43937
A_84_P569321	2.34876	2.38657	2.19062	AT1G50790	Arabidopsis thaliana unknown protein (AT1G50790) mRNA, complete cds [NM_103961]	NM_103961	hypothetical protein	NM_103961	At.66002
A_84_P752993	0.304847	0.152177	0.148391	AT1G51270	Arabidopsis thaliana structural molecule/ transmembrane receptor (AT1G51270) mRNA, complete cds [NM_104005]	NM_104005	structural molecule/ transmembrane receptor	NM_104005	At.50948
A_84_P19585	3.09801	2.11108	3.19273	AT1G51530	Arabidopsis thaliana RNA recognition motif (RRM)-containing protein (AT1G51530) mRNA, complete cds [NM_104031]	NM_104031	RNA recognition motif (RRM)-containing protein	NM_104031	At.52137
A_84_P18092	0.169239	0.41075	0.20628	AT1G51620	Arabidopsis thaliana protein kinase family protein (AT1G51620) mRNA, complete cds [NM_104040]	NM_104040	protein kinase family protein	NM_104040	At.49971
A_84_P22854	0.200456	0.376462	0.148458	AT1G51790	Arabidopsis thaliana kinase (AT1G51790) mRNA, complete cds [NM_104058]	NM_104058	kinase	NM_104058	At.37749
A_84_P61530	2.42068	3.05198	2.07955	AT1G51840	Arabidopsis thaliana protein kinase-related (AT1G51840) mRNA, complete cds [NM_104064]	NM_104064	protein kinase-related	NM_104064	At.64483
A_84_P753747	0.415689	0.329848	0.210324	AT1G51913	Arabidopsis thaliana unknown protein (AT1G51913) mRNA, complete cds [NM_001084231]	NM_001084231	hypothetical protein	NM_001084231	At.68386
A_84_P575563	0.351043	0.24222	0.233235	AT1G51970	Arabidopsis thaliana unknown protein (AT1G51970) mRNA, complete cds [NM_104078]	NM_104078	hypothetical protein	NM_104078	At.66007
A_84_P12305	0.300022	0.286944	0.286088	AT1G52050	Arabidopsis thaliana jacalin lectin family protein (AT1G52050) mRNA, complete cds [NM_104086]	NM_104086	jacalin lectin family protein	NM_104086	At.24748
A_84_P11272	0.414595	0.272376	0.250482	AT1G52390	Arabidopsis thaliana unknown protein (AT1G52390) mRNA, complete cds [NM_104117]	NM_104117	hypothetical protein	NM_104117	At.49488
A_84_P751796	0.187579	0.469265	0.17557	AT1G52440	Arabidopsis thaliana unknown protein (AT1G52440) mRNA, complete cds [NM_104122]	NM_104122	hypothetical protein	NM_104122	At.70375
A_84_P14274	0.0955906	13.242	0.147851	AT1G52690	Arabidopsis thaliana late embryogenesis abundant protein, putative / LEA protein, putative (AT1G52690) mRNA, complete cds [NM_202280]	NM_202280	late embryogenesis abundant protein, putative / LEA protein, putative	NM_202280	At.21275
A_84_P19999	0.138328	0.155875	0.216401	AT1G52770	Arabidopsis thaliana phototropic-responsive NPH3 family protein (AT1G52770) mRNA, complete cds [NM_104155]	NM_104155	phototropic-responsive NPH3 family protein	NM_104155	At.37534
A_84_P22837	0.488647	0.484512	0.482574	AT1G52810	Arabidopsis thaliana 2-oxoglutarate-dependent dioxygenase-related (AT1G52810) mRNA, complete cds [NM_104159]	NM_104159	2-oxoglutarate-dependent dioxygenase-related	NM_104159	At.37522
A_84_P19272	0.44559	0.24279	0.197817	AT1G53100	Arabidopsis thaliana acetylglucosaminyltransferase (AT1G53100) mRNA, complete cds [NM_104189]	NM_104189	acetylglucosaminyltransferase	NM_104189	At.49974
A_84_P10555	0.236483	5.09927	0.197952	AT1G53540	Arabidopsis thaliana 17.6 kDa class I small heat shock protein (HSP17.6C-CI) (AA 1-156) (AT1G53540) mRNA, complete cds [NM_104232]	NM_104232	17.6 kDa class I small heat shock protein (HSP17.6C-CI) (AA 1-156)	NM_104232	At.5366
A_84_P753761	0.0274059	0.0279856	0.0267436	AT1G53635	Arabidopsis thaliana unknown protein (AT1G53635) mRNA, complete cds [NM_001084244]	NM_001084244	hypothetical protein	NM_001084244	At.69605
A_84_P831858	3.02782	5.59109	2.93552	AT1G53860	Arabidopsis thaliana remorin family protein (AT1G53860) mRNA, complete cds [NM_104263]	NM_104263	remorin family protein	NM_104263	At.49976
A_84_P558681	0.327666	0.445923	0.288198	AT1G53903	Arabidopsis thaliana unknown protein (AT1G53903) mRNA, complete cds [NM_001124015]	NM_001124015	hypothetical protein	NM_001124015	At.74131
A_84_P20989	2.37745	2.69126	2.10199	AT1G53930	Arabidopsis thaliana ubiquitin family protein (AT1G53930) mRNA, complete cds [NM_104271]	NM_104271	ubiquitin family protein	NM_104271	At.62377
A_84_P22615	2.76895	2.38256	2.11665	AT1G55200	Arabidopsis thaliana protein kinase family protein (AT1G55200) mRNA, complete cds [NM_104393]	NM_104393	protein kinase family protein	NM_104393	At.27126
A_84_P18141	0.428564	0.378434	0.331908	AT1G55450	Arabidopsis thaliana embryo-abundant protein-related (AT1G55450) mRNA, complete cds [NM_104421]	NM_104421	embryo-abundant protein-related	NM_104421	At.20564
A_84_P753508	0.0469678	0.0479839	0.15996	AT1G55525	Arabidopsis thaliana (AT1G55525) otherRNA [NR_022246]	NR_022246	miscRNA	NR_022246	At.64887
A_84_P515258	0.440789	0.443584	0.450283	AT1G55675	Arabidopsis thaliana unknown protein (AT1G55675) mRNA, complete cds [NM_202306]	NM_202306	hypothetical protein	NM_202306	At.66843
A_84_P12117	2.1534	3.79928	2.94582	AT1G55960	Arabidopsis thaliana unknown protein (AT1G55960) mRNA, complete cds [NM_104474]	NM_104474	hypothetical protein	NM_104474	At.23216
A_84_P840574	0.231668	0.441482	0.238027	AT1G55980	Arabidopsis thaliana electron carrier/ oxidoreductase (AT1G55980) mRNA, complete cds [NM_104476]	NM_104476	electron carrier/ oxidoreductase	NM_104476	At.48311
A_84_P840571	18.8941	561.139	2.72818	AT1G56030	Arabidopsis thaliana clone pENTR221-At1g56030 MIF4G domain-containing protein [DQ446364]	DQ446364	MIF4G domain-containing protein / U-box domain-containing protein		At.52224
A_84_P12178	0.0976006	0.0946114	0.142381	AT1G56120	Arabidopsis thaliana kinase (AT1G56120) mRNA, complete cds [NM_104490]	NM_104490	kinase	NM_104490	At.52227
A_84_P785340	0.46069	0.362186	0.132429	AT1G56150	Arabidopsis thaliana auxin-responsive family protein (AT1G56150) mRNA, complete cds [NM_104494]	NM_104494	auxin-responsive family protein	NM_104494	At.19679
A_84_P143829	0.165698	0.466134	0.325279	AT1G56550	Arabidopsis thaliana UDP-xylosyltransferase (AT1G56550) mRNA, complete cds [NM_104532]	NM_104532	UDP-xylosyltransferase	NM_104532	At.42755
A_84_P606765	5.20741	3.2457	3.8874	AT1G56555	Arabidopsis thaliana unknown protein (AT1G56555) mRNA, complete cds [NM_148597]	NM_148597	hypothetical protein	NM_148597	At.52234
A_84_P12256	0.37941	0.264397	0.235832	AT1G56710	Arabidopsis thaliana glycoside hydrolase family 28 protein / polygalacturonase (pectinase) family protein (AT1G56710) mRNA, complete cds [NM_104548]	NM_104548	glycoside hydrolase family 28 protein / polygalacturonase (pectinase) family protein	NM_104548	At.49984
A_84_P17207	0.31223	0.36414	0.230763	AT1G57590	Arabidopsis thaliana carboxylesterase (AT1G57590) mRNA, complete cds [NM_104556]	NM_104556	carboxylesterase	NM_104556	At.37001
A_84_P20045	0.0858565	0.277059	0.245023	AT1G57630	Arabidopsis thaliana disease resistance protein (TIR class), putative (AT1G57630) mRNA, complete cds [NM_104560]	NM_104560	disease resistance protein (TIR class), putative	NM_104560	At.66045
A_84_P13430	0.440496	0.450088	0.462121	AT1G57830	Arabidopsis thaliana Toll-Interleukin-Resistance (TIR) domain-containing protein (AT1G57830) mRNA, complete cds [NM_104577]	NM_104577	Toll-Interleukin-Resistance (TIR) domain-containing protein	NM_104577	At.66047
A_84_P18158	0.0230955	0.023524	0.0242988	AT1G57850	Arabidopsis thaliana Toll-Interleukin-Resistance (TIR) domain-containing protein (AT1G57850) mRNA, complete cds [NM_104578]	NM_104578	Toll-Interleukin-Resistance (TIR) domain-containing protein	NM_104578	At.66048
A_84_P544532	0.230437	0.180882	0.241141	AT1G58225	Arabidopsis thaliana unknown protein (AT1G58225) mRNA, complete cds [NM_179493]	NM_179493	hypothetical protein	NM_179493	At.47275
A_84_P138279	0.332921	0.452092	0.207498	AT1G58420	Arabidopsis thaliana unknown protein (AT1G58420) mRNA, complete cds [NM_104622]	NM_104622	hypothetical protein	NM_104622	At.42952
A_84_P819419	0.365229	0.392658	0.349533	AT1G58602	Arabidopsis thaliana ATP binding / protein binding (AT1G58602) mRNA, complete cds [NM_148600]	NM_148600	ATP binding / protein binding	NM_148600	At.66835
A_84_P286590	0.329271	0.440114	0.321782	AT1G59710	Arabidopsis thaliana unknown protein (AT1G59710) mRNA, complete cds [NM_104663]	NM_104663	hypothetical protein	NM_104663	At.11368
A_84_P16145	0.48151	0.132725	0.27874	AT1G59960	Arabidopsis thaliana aldo/keto reductase, putative (AT1G59960) mRNA, complete cds [NM_104688]	NM_104688	aldo/keto reductase, putative	NM_104688	At.11382
A_84_P563122	0.216747	0.185486	0.186377	AT1G61160	Arabidopsis thaliana unknown protein (AT1G61160) mRNA, complete cds [NM_104797]	NM_104797	hypothetical protein	NM_104797	At.69984
A_84_P825275	0.42055	0.403768	0.24359	AT1G61260	Arabidopsis thaliana unknown protein (AT1G61260) mRNA, complete cds [NM_104807]	NM_104807	hypothetical protein	NM_104807	At.10420
A_84_P510834	0.190364	0.309571	0.271884	AT1G61480	Arabidopsis thaliana S-locus protein kinase, putative (AT1G61480) mRNA, complete cds [NM_104829]	NM_104829	S-locus protein kinase, putative	NM_104829	At.49995
A_84_P753771	3.4064	2.10553	2.21016	AT1G61575	Arabidopsis thaliana unknown protein (AT1G61575) mRNA, complete cds [NM_001084286]	NM_001084286	hypothetical protein	NM_001084286	At.68383
A_84_P20817	0.448412	0.378798	0.480268	AT1G61590	Arabidopsis thaliana protein kinase, putative (AT1G61590) mRNA, complete cds [NM_104841]	NM_104841	protein kinase, putative	NM_104841	At.27072
A_84_P851094	0.366841	0.490195	0.431366	AT1G61600	Arabidopsis thaliana unknown protein (AT1G61600) mRNA, complete cds [NM_104842]	NM_104842	hypothetical protein	NM_104842	At.36410
A_84_P18925	0.42854	0.266483	0.252918	AT1G61610	Arabidopsis thaliana S-locus lectin protein kinase family protein (AT1G61610) mRNA, complete cds [NM_104843]	NM_104843	S-locus lectin protein kinase family protein	NM_104843	At.52311
A_84_P84979	0.167315	0.0690795	0.0673605	AT1G62060	Arabidopsis thaliana unknown protein (AT1G62060) mRNA, complete cds [NM_104887]	NM_104887	hypothetical protein	NM_104887	At.28204
A_84_P11357	4.07681	7.7837	3.89744	AT1G62500	Arabidopsis thaliana protease inhibitor/seed storage/lipid transfer protein (LTP) family protein (AT1G62500) mRNA, complete cds [NM_104929]	NM_104929	protease inhibitor/seed storage/lipid transfer protein (LTP) family protein	NM_104929	At.16344
A_84_P18920	0.29397	0.300414	0.283561	AT1G62580	Arabidopsis thaliana flavin-containing monooxygenase family protein / FMO family protein (AT1G62580) mRNA, complete cds [NM_104936]	NM_104936	flavin-containing monooxygenase family protein / FMO family protein	NM_104936	At.49997
A_84_P20544	2.56739	9.50688	2.29254	AT1G62670	Arabidopsis thaliana pentatricopeptide (PPR) repeat-containing protein (AT1G62670) mRNA, complete cds [NM_104944]	NM_104944	pentatricopeptide (PPR) repeat-containing protein	NM_104944	At.65045
A_84_P18892	0.476077	0.425731	0.20502	AT1G62760	Arabidopsis thaliana invertase/pectin methylesterase inhibitor family protein (AT1G62760) mRNA, complete cds [NM_104953]	NM_104953	invertase/pectin methylesterase inhibitor family protein	NM_104953	At.64877
A_84_P511726	2.26989	3.32966	2.38692	AT1G62910	Arabidopsis thaliana pentatricopeptide (PPR) repeat-containing protein (AT1G62910) mRNA, complete cds [NM_104969]	NM_104969	pentatricopeptide (PPR) repeat-containing protein	NM_104969	At.36204
A_84_P21903	0.42045	0.406035	0.403756	AT1G63140	Arabidopsis thaliana O-methyltransferase, putative (AT1G63140) mRNA, complete cds [NM_202347]	NM_202347	O-methyltransferase, putative	NM_202347	At.36172
A_84_P513491	0.307636	0.064722	0.0624265	AT1G63200	Arabidopsis thaliana unknown protein (AT1G63200) mRNA, complete cds [NM_104998]	NM_104998	hypothetical protein	NM_104998	At.52335
A_84_P16274	5.64431	2.0233	3.7613	AT1G63560	Arabidopsis thaliana unknown protein (AT1G63560) mRNA, complete cds [NM_105034]	NM_105034	hypothetical protein	NM_105034	At.36112
A_84_P839984	3.68467	3.87114	3.71958	AT1G63580	Arabidopsis thaliana protein kinase-related (AT1G63580) mRNA, complete cds [NM_105036]	NM_105036	protein kinase-related	NM_105036	At.52347
A_84_P16185	0.431551	0.373636	0.405999	AT1G63730	Arabidopsis thaliana disease resistance protein (TIR-NBS-LRR class), putative (AT1G63730) mRNA, complete cds [NM_105050]	NM_105050	disease resistance protein (TIR-NBS-LRR class), putative	NM_105050	At.52349
A_84_P12429	2.3136	2.49422	3.67312	AT1G63820	Arabidopsis thaliana unknown protein (AT1G63820) mRNA, complete cds [NM_105057]	NM_105057	hypothetical protein	NM_105057	At.50956
A_84_P830058	0.366917	0.330463	0.2735	AT1G63860	Arabidopsis thaliana ATP binding / protein binding / transmembrane receptor (AT1G63860) mRNA, complete cds [NM_001160972]	NM_001160972	ATP binding / protein binding / transmembrane receptor	NM_001160972	At.47650
A_84_P529464	0.495788	0.474076	0.477304	AT1G63950	Arabidopsis thaliana heavy-metal-associated domain-containing protein (AT1G63950) mRNA, complete cds [NM_105068]	NM_105068	heavy-metal-associated domain-containing protein	NM_105068	At.52352
A_84_P11564	0.0447688	0.0438719	0.0419363	AT1G64160	Arabidopsis thaliana disease resistance-responsive family protein / dirigent family protein (AT1G64160) mRNA, complete cds [NM_105089]	NM_105089	disease resistance-responsive family protein / dirigent family protein	NM_105089	At.36042
A_84_P752754	0.283782	0.291749	0.277191	AT1G64195	Arabidopsis thaliana unknown protein (AT1G64195) mRNA, complete cds [NM_001036150]	NM_001036150	hypothetical protein	NM_001036150	At.71985
A_84_P66984	0.270893	0.165406	0.153611	AT1G64360	Arabidopsis thaliana unknown protein (AT1G64360) mRNA, complete cds [NM_105111]	NM_105111	hypothetical protein	NM_105111	At.43114
A_84_P608547	0.390388	0.359449	0.376773	AT1G64870	Arabidopsis thaliana unknown protein (AT1G64870) mRNA, complete cds [NM_105161]	NM_105161	hypothetical protein	NM_105161	At.66101
A_84_P604117	0.205416	0.196454	0.191076	AT1G65050	Arabidopsis thaliana meprin and TRAF homology domain-containing protein / MATH domain-containing protein (AT1G65050) mRNA, complete cds [NM_105179]	NM_105179	meprin and TRAF homology domain-containing protein / MATH domain-containing protein	NM_105179	At.52371
A_84_P754435	0.253155	0.42213	0.320908	AT1G65486	Arabidopsis thaliana unknown protein (AT1G65486) mRNA, complete cds [NM_001124079]	NM_001124079	hypothetical protein	NM_001124079	At.47651
A_84_P572942	0.327717	0.336241	0.336835	AT1G65760	Arabidopsis thaliana F-box family protein (AT1G65760) mRNA, complete cds [NM_105249]	NM_105249	F-box family protein	NM_105249	At.66108
A_84_P13393	0.260424	0.442916	0.269847	AT1G66090	Arabidopsis thaliana disease resistance protein (TIR-NBS class), putative (AT1G66090) mRNA, complete cds [NM_105280]	NM_105280	disease resistance protein (TIR-NBS class), putative	NM_105280	At.17581
A_84_P221706	0.0748398	0.0761542	0.416413	AT1G66720	Arabidopsis thaliana S-adenosyl-L-methionine:carboxyl methyltransferase family protein (AT1G66720) mRNA, complete cds [NM_105342]	NM_105342	S-adenosyl-L-methionine:carboxyl methyltransferase family protein	NM_105342	At.52408
A_84_P772475	2.20704	3.43647	2.28398	AT1G66760	Arabidopsis thaliana MATE efflux family protein (AT1G66760) mRNA, complete cds [NM_105347]	NM_105347	MATE efflux family protein	NM_105347	At.26433
A_84_P23836	0.351728	0.294834	0.313175	AT1G66880	Arabidopsis thaliana serine/threonine protein kinase family protein (AT1G66880) mRNA, complete cds [NM_105359]	NM_105359	serine/threonine protein kinase family protein	NM_105359	At.22212
A_84_P21948	0.305222	0.399349	0.236145	AT1G66920	Arabidopsis thaliana serine/threonine protein kinase, putative (AT1G66920) mRNA, complete cds [NM_105363]	NM_105363	serine/threonine protein kinase, putative	NM_105363	At.28772
A_84_P18133	0.0506015	0.0503042	0.0509514	AT1G66960	Arabidopsis thaliana lupeol synthase, putative / 2,3-oxidosqualene-triterpenoid cyclase, putative (AT1G66960) mRNA, complete cds [NM_105367]	NM_105367	lupeol synthase, putative / 2,3-oxidosqualene-triterpenoid cyclase, putative	NM_105367	At.58861
A_84_P16237	0.105468	0.126411	0.194955	AT1G67000	Arabidopsis thaliana ATP binding / kinase/ protein kinase/ protein serine/threonine kinase (AT1G67000) mRNA, complete cds [NM_105370]	NM_105370	ATP binding / kinase/ protein kinase/ protein serine/threonine kinase	NM_105370	At.52414
A_84_P753860	0.255763	0.246468	0.310303	AT1G67148	Arabidopsis thaliana unknown protein (AT1G67148) mRNA, complete cds [NM_001084311]	NM_001084311	hypothetical protein	NM_001084311	At.44081
A_84_P753864	0.451476	0.404043	0.438906	AT1G67365	Arabidopsis thaliana (AT1G67365) otherRNA [NR_022377]	NR_022377	miscRNA	NR_022377	At.68620
A_84_P21765	0.324837	0.327932	0.309942	AT1G67390	Arabidopsis thaliana F-box family protein (AT1G67390) mRNA, complete cds [NM_105406]	NM_105406	F-box family protein	NM_105406	At.52419
A_84_P21861	0.281617	0.40823	0.360827	AT1G67470	Arabidopsis thaliana protein kinase family protein (AT1G67470) mRNA, complete cds [NM_105414]	NM_105414	protein kinase family protein	NM_105414	At.43812
A_84_P287320	0.135916	0.208171	0.161996	AT1G67635	Arabidopsis thaliana unknown protein (AT1G67635) mRNA, complete cds [NM_105431]	NM_105431	hypothetical protein	NM_105431	At.50804
A_84_P17020	3.06719	2.73758	3.72924	AT1G67760	Arabidopsis thaliana ATP binding / protein binding / unfolded protein binding (AT1G67760) mRNA, complete cds [NM_105444]	NM_105444	ATP binding / protein binding / unfolded protein binding	NM_105444	At.50958
A_84_P195714	0.381503	0.403184	0.358813	AT1G67910	Arabidopsis thaliana unknown protein (AT1G67910) mRNA, complete cds [NM_105461]	NM_105461	hypothetical protein	NM_105461	At.35587
A_84_P78279	0.258032	0.488613	0.406878	AT1G67920	Arabidopsis thaliana unknown protein (AT1G67920) mRNA, complete cds [NM_105462]	NM_105462	hypothetical protein	NM_105462	At.68543
A_84_P792910	0.328179	0.385804	0.335898	AT1G67950	Arabidopsis thaliana RNA recognition motif (RRM)-containing protein (AT1G67950) mRNA, complete cds [NM_179529]	NM_179529	RNA recognition motif (RRM)-containing protein	NM_179529	At.27658
A_84_P14332	0.375328	0.359043	0.347727	AT1G68420	Arabidopsis thaliana asparaginyl-tRNA synthetase-related (AT1G68420) mRNA, complete cds [NM_105513]	NM_105513	asparaginyl-tRNA synthetase-related	NM_105513	At.52435
A_84_P828342	0.0598196	0.109326	0.0544539	AT1G68450	Arabidopsis thaliana VQ motif-containing protein (AT1G68450) mRNA, complete cds [NM_105516]	NM_105516	VQ motif-containing protein	NM_105516	At.35523
A_84_P23779	0.269889	0.376768	0.340714	AT1G68520	Arabidopsis thaliana zinc finger (B-box type) family protein (AT1G68520) mRNA, complete cds [NM_105523]	NM_105523	zinc finger (B-box type) family protein	NM_105523	At.23999
A_84_P752140	0.328377	0.272929	0.307641	AT1G68585	Arabidopsis thaliana unknown protein (AT1G68585) mRNA, complete cds [NM_105530]	NM_105530	hypothetical protein	NM_105530	At.71121
A_84_P848977	0.0463202	0.0101181	0.0148613	AT1G68600	Arabidopsis thaliana unknown protein (AT1G68600) mRNA, complete cds [NM_105532]	NM_105532	hypothetical protein	NM_105532	At.11555
A_84_P23455	0.182371	0.315659	0.395038	AT1G68620	Arabidopsis thaliana hydrolase (AT1G68620) mRNA, complete cds [NM_105534]	NM_105534	hydrolase	NM_105534	At.11552
A_84_P817532	4.23347	2.84978	3.93656	AT1G68920	Arabidopsis thaliana basic helix-loop-helix (bHLH) family protein (AT1G68920) mRNA, complete cds [NM_179532]	NM_179532	basic helix-loop-helix (bHLH) family protein	NM_179532	At.28096
A_84_P19966	2.17723	2.01105	2.29204	AT1G69200	Arabidopsis thaliana kinase (AT1G69200) mRNA, complete cds [NM_105587]	NM_105587	kinase	NM_105587	At.48351
A_84_P15251	0.482705	0.487653	0.474725	AT1G69500	Arabidopsis thaliana electron carrier/ heme binding / iron ion binding / monooxygenase/ oxygen binding (AT1G69500) mRNA, complete cds [NM_105617]	NM_105617	electron carrier/ heme binding / iron ion binding / monooxygenase/ oxygen binding	NM_105617	At.35411
A_84_P21360	2.52655	3.39104	2.02361	AT1G69570	Arabidopsis thaliana Dof-type zinc finger domain-containing protein (AT1G69570) mRNA, complete cds [NM_105626]	NM_105626	Dof-type zinc finger domain-containing protein	NM_105626	At.10732
A_84_P740197	0.236414	0.277852	0.14718	AT1G69572	Arabidopsis thaliana (AT1G69572) otherRNA [NR_022389]	NR_022389	miscRNA	NR_022389	At.75046
A_84_P752838	0.427704	0.437059	0.470056	AT1G69818	Arabidopsis thaliana unknown protein (AT1G69818) mRNA, complete cds [NM_001036180]	NM_001036180	hypothetical protein	NM_001036180	At.63186
A_84_P819652	0.172213	0.221774	0.142408	AT1G69870	Arabidopsis thaliana proton-dependent oligopeptide transport (POT) family protein (AT1G69870) mRNA, complete cds [NM_105655]	NM_105655	proton-dependent oligopeptide transport (POT) family protein	NM_105655	At.23012
A_84_P216248	0.173422	0.235034	0.187635	AT1G69890	Arabidopsis thaliana unknown protein (AT1G69890) mRNA, complete cds [NM_105657]	NM_105657	hypothetical protein	NM_105657	At.43696
A_84_P848797	0.285682	0.28532	0.335609	AT1G70630	Arabidopsis thaliana unknown protein (AT1G70630) mRNA, complete cds [NM_105731]	NM_105731	hypothetical protein	NM_105731	At.50024
A_84_P17198	6.91937	0.41368	5.55388	AT1G71690	Arabidopsis thaliana unknown protein (AT1G71690) mRNA, complete cds [NM_105823]	NM_105823	hypothetical protein	NM_105823	At.70348
A_84_P307230	0.350173	0.452635	0.248488	AT1G71910	Arabidopsis thaliana unknown protein (AT1G71910) mRNA, complete cds [NM_105849]	NM_105849	hypothetical protein	NM_105849	At.28064
A_84_P18078	0.100508	0.326546	0.295454	AT1G72000	Arabidopsis thaliana beta-fructofuranosidase, putative / invertase, putative / saccharase, putative / beta-fructosidase, putative (AT1G72000) mRNA, complete cds [NM_105858]	NM_105858	beta-fructofuranosidase, putative / invertase, putative / saccharase, putative / beta-fructosidase, putative	NM_105858	At.50028
A_84_P750311	0.298476	0.326508	0.301042	AT1G72120	Arabidopsis thaliana transporter (AT1G72120) mRNA, complete cds [NM_105870]	NM_105870	transporter	NM_105870	At.74027
A_84_P10525	0.318531	0.314935	0.280194	AT1G72125	Arabidopsis thaliana transporter (AT1G72125) mRNA, complete cds [NM_001124113]	NM_001124113	transporter	NM_001124113	At.28643
A_84_P789698	0.215827	0.341143	0.236824	AT1G72416	Arabidopsis thaliana heat shock protein binding (AT1G72416) mRNA, complete cds [NM_001036191]	NM_001036191	heat shock protein binding	NM_001036191	At.47738
A_84_P529493	0.367778	0.214176	0.174063	AT1G72620	Arabidopsis thaliana hydrolase, alpha/beta fold family protein (AT1G72620) mRNA, complete cds [NM_105921]	NM_105921	hydrolase, alpha/beta fold family protein	NM_105921	At.52486
A_84_P20891	3.44162	3.9844	11.9169	AT1G72860	Arabidopsis thaliana disease resistance protein (TIR-NBS-LRR class), putative (AT1G72860) mRNA, complete cds [NM_105944]	NM_105944	disease resistance protein (TIR-NBS-LRR class), putative	NM_105944	At.35053
A_84_P21837	0.185448	0.390705	0.442318	AT1G72870	Arabidopsis thaliana disease resistance protein (TIR-NBS class), putative (AT1G72870) mRNA, complete cds [NM_105945]	NM_105945	disease resistance protein (TIR-NBS class), putative	NM_105945	At.50030
A_84_P19944	0.141948	0.239323	0.133093	AT1G72910	Arabidopsis thaliana disease resistance protein (TIR-NBS class), putative (AT1G72910) mRNA, complete cds [NM_105949]	NM_105949	disease resistance protein (TIR-NBS class), putative	NM_105949	At.24622
A_84_P22782	0.411697	0.489774	0.369404	AT1G72950	Arabidopsis thaliana disease resistance protein (TIR-NBS class), putative (AT1G72950) mRNA, complete cds [NM_105953]	NM_105953	disease resistance protein (TIR-NBS class), putative	NM_105953	At.35042
A_84_P564931	0.366767	0.377181	0.385315	AT1G73000	Arabidopsis thaliana unknown protein (AT1G73000) mRNA, complete cds [NM_105958]	NM_105958	hypothetical protein	NM_105958	At.50963
A_84_P14270	0.323233	0.179768	0.308106	AT1G73040	Arabidopsis thaliana jacalin lectin family protein (AT1G73040) mRNA, complete cds [NM_105962]	NM_105962	jacalin lectin family protein	NM_105962	At.71264
A_84_P22839	0.154157	0.194629	0.142918	AT1G73260	Arabidopsis thaliana trypsin and protease inhibitor family protein / Kunitz family protein (AT1G73260) mRNA, complete cds [NM_105985]	NM_105985	trypsin and protease inhibitor family protein / Kunitz family protein	NM_105985	At.21000
A_84_P115562	0.108989	0.224656	0.230066	AT1G73325	Arabidopsis thaliana trypsin and protease inhibitor family protein / Kunitz family protein (AT1G73325) mRNA, complete cds [NM_105992]	NM_105992	trypsin and protease inhibitor family protein / Kunitz family protein	NM_105992	At.66134
A_84_P820222	3.94245	3.23269	4.29897	AT1G73480	Arabidopsis thaliana hydrolase, alpha/beta fold family protein (AT1G73480) mRNA, complete cds [NM_106007]	NM_106007	hydrolase, alpha/beta fold family protein	NM_106007	At.23620
A_84_P21864	0.107047	0.219547	0.178495	AT1G73805	Arabidopsis thaliana calmodulin binding (AT1G73805) mRNA, complete cds [NM_106040]	NM_106040	calmodulin binding	NM_106040	At.17985
A_84_P504670	0.136811	0.136348	0.241474	AT1G73810	Arabidopsis thaliana unknown protein (AT1G73810) mRNA, complete cds [NM_106041]	NM_106041	hypothetical protein	NM_106041	At.28571
A_84_P235073	3.2119	3.0384	3.09595	AT1G73870	Arabidopsis thaliana zinc finger (B-box type) family protein (AT1G73870) mRNA, complete cds [NM_106047]	NM_106047	zinc finger (B-box type) family protein	NM_106047	At.34943
A_84_P12428	0.195063	0.136548	0.185248	AT1G74010	Arabidopsis thaliana strictosidine synthase family protein (AT1G74010) mRNA, complete cds [NM_106060]	NM_106060	strictosidine synthase family protein	NM_106060	At.34933
A_84_P551649	2.49888	2.06347	2.09861	AT1G74055	Arabidopsis thaliana unknown protein (AT1G74055) mRNA, complete cds [NM_106065]	NM_106065	hypothetical protein	NM_106065	At.34927
A_84_P794454	0.493034	9.16252	0.471256	AT1G74210	BX834361 Arabidopsis thaliana Adult vegetative tissue Col-0 Arabidopsis thaliana cDNA clone GSLTLS38ZB05 3PRIM, mRNA sequence [BX834361]	BX834361	glycerophosphoryl diester phosphodiesterase family protein		At.67610
A_84_P14321	0.21069	0.274071	0.266472	AT1G74440	Arabidopsis thaliana unknown protein (AT1G74440) mRNA, complete cds [NM_106104]	NM_106104	hypothetical protein	NM_106104	At.34880
A_84_P11487	3.06819	4.02077	3.32675	AT1G74580	Arabidopsis thaliana pentatricopeptide (PPR) repeat-containing protein (AT1G74580) mRNA, complete cds [NM_106117]	NM_106117	pentatricopeptide (PPR) repeat-containing protein	NM_106117	At.52514
A_84_P163153	0.108014	0.10998	0.111756	AT1G74830	Arabidopsis thaliana unknown protein (AT1G74830) mRNA, complete cds [NM_106141]	NM_106141	hypothetical protein	NM_106141	At.34836
A_84_P16190	0.476969	0.484247	0.487725	AT1G74990	Arabidopsis thaliana zinc finger (C3HC4-type RING finger) family protein (AT1G74990) mRNA, complete cds [NM_106156]	NM_106156	zinc finger (C3HC4-type RING finger) family protein	NM_106156	At.34824
A_84_P841673	0.0518362	0.0535096	3.12829	AT1G75530	Arabidopsis thaliana forkhead-associated domain-containing protein / FHA domain-containing protein (AT1G75530) mRNA, complete cds [NM_106206]	NM_106206	forkhead-associated domain-containing protein / FHA domain-containing protein	NM_106206	At.52524
A_84_P154615	0.28621	0.342939	0.298015	AT1G76590	Arabidopsis thaliana zinc-binding family protein (AT1G76590) mRNA, complete cds [NM_106309]	NM_106309	zinc-binding family protein	NM_106309	At.19392
A_84_P21897	6.79974	9.88256	5.74986	AT1G76780	Arabidopsis thaliana unknown protein (AT1G76780) mRNA, complete cds [NM_106328]	NM_106328	hypothetical protein	NM_106328	At.52535
A_84_P581876	0.19549	0.224002	0.134553	AT1G76955	Arabidopsis thaliana Expressed protein (AT1G76955) mRNA, complete cds [NM_202430]	NM_202430	Expressed protein	NM_202430	At.49504
A_84_P12310	0.115156	0.0778243	0.122657	AT1G76960	Arabidopsis thaliana unknown protein (AT1G76960) mRNA, complete cds [NM_106347]	NM_106347	hypothetical protein	NM_106347	At.20021
A_84_P13255	0.310079	0.3111	0.3246	AT1G76970	Arabidopsis thaliana VHS domain-containing protein / GAT domain-containing protein (AT1G76970) mRNA, complete cds [NM_106348]	NM_106348	VHS domain-containing protein / GAT domain-containing protein	NM_106348	At.34570
A_84_P191954	2.62856	2.0333	2.2894	AT1G77270	Arabidopsis thaliana unknown protein (AT1G77270) mRNA, complete cds [NM_106376]	NM_106376	hypothetical protein	NM_106376	At.34515
A_84_P799838	0.399223	0.331983	0.49302	AT1G77470	BP646720 RAFL19 Arabidopsis thaliana cDNA clone RAFL19-73-C01 3', mRNA sequence [BP646720]	BP646720	replication factor C 36 kDA, putative		At.70634
A_84_P727225	0.396674	0.388134	0.383996	AT1G77525	Arabidopsis thaliana unknown protein (AT1G77525) mRNA, complete cds [NM_001124138]	NM_001124138	hypothetical protein	NM_001124138	At.72535
A_84_P21867	0.0761832	0.0425222	0.204384	AT1G77530	Arabidopsis thaliana O-methyltransferase family 2 protein (AT1G77530) mRNA, complete cds [NM_106402]	NM_106402	O-methyltransferase family 2 protein	NM_106402	At.34459
A_84_P145909	0.236057	0.263518	0.258898	AT1G78020	Arabidopsis thaliana senescence-associated protein-related (AT1G78020) mRNA, complete cds [NM_106451]	NM_106451	senescence-associated protein-related	NM_106451	At.16526
A_84_P216568	0.226235	0.21825	0.325515	AT1G78030	Arabidopsis thaliana unknown protein (AT1G78030) mRNA, complete cds [NM_106452]	NM_106452	hypothetical protein	NM_106452	At.16527
A_84_P260410	0.258287	0.140685	0.200805	AT1G78450	Arabidopsis thaliana SOUL heme-binding family protein (AT1G78450) mRNA, complete cds [NM_106492]	NM_106492	SOUL heme-binding family protein	NM_106492	At.34296
A_84_P206528	0.317838	0.308547	0.298958	AT1G79110	Arabidopsis thaliana protein binding / zinc ion binding (AT1G79110) mRNA, complete cds [NM_106562]	NM_106562	protein binding / zinc ion binding	NM_106562	At.34179
A_84_P573880	2.02506	2.20572	2.54312	AT1G79150	Arabidopsis thaliana binding (AT1G79150) mRNA, complete cds [NM_106566]	NM_106566	binding	NM_106566	At.28077
A_84_P791385	2.14417	2.28456	2.0701	AT1G79170	AYAVX87TF pooled cDNA populations Arabidopsis thaliana cDNA, mRNA sequence [EG474653]	EG474653	hypothetical protein		At.52568
A_84_P733298	2.75495	2.11563	2.0154	AT1G79500	Arabidopsis thaliana 2-dehydro-3-deoxyphosphooctonate aldolase / phospho-2-dehydro-3-deoxyoctonate aldolase / 3-deoxy-D-manno-octulosonic acid 8-ph_ (AT1G79500) mRNA, complete cds [NM_001161005]	NM_001161005	2-dehydro-3-deoxyphosphooctonate aldolase / phospho-2-dehydro-3-deoxyoctonate aldolase / 3-deoxy-D-manno-octulosonic acid 8-phosphate synthetase (KDSA)	NM_001161005	At.20828
A_84_P53450	3.43566	4.28536	3.41909	AT1G79770	Arabidopsis thaliana unknown protein (AT1G79770) mRNA, complete cds [NM_106626]	NM_106626	hypothetical protein	NM_106626	At.34051
A_84_P13380	3.26072	3.82897	3.92082	AT1G79890	Arabidopsis thaliana helicase-related (AT1G79890) mRNA, complete cds [NM_106638]	NM_106638	helicase-related	NM_106638	At.66890
A_84_P812308	0.0779601	0.213699	0.0493924	AT1G80160	Arabidopsis thaliana lactoylglutathione lyase family protein / glyoxalase I family protein (AT1G80160) mRNA, complete cds [NM_001084382]	NM_001084382	lactoylglutathione lyase family protein / glyoxalase I family protein	NM_001084382	At.27932
A_84_P18116	0.254377	0.411164	0.268264	AT1G80580	Arabidopsis thaliana ethylene-responsive element-binding family protein (AT1G80580) mRNA, complete cds [NM_106706]	NM_106706	ethylene-responsive element-binding family protein	NM_106706	At.50665
A_84_P10431	2.0917	2.21406	2.53225	AT1G80750	Arabidopsis thaliana 60S ribosomal protein L7 (RPL7A) (AT1G80750) mRNA, complete cds [NM_106723]	NM_106723	60S ribosomal protein L7 (RPL7A)	NM_106723	At.33879
A_84_P249525	0.454442	0.433776	0.429397	AT2G01370	Arabidopsis thaliana DNA-binding storekeeper protein-related (AT2G01370) mRNA, complete cds [NM_126198]	NM_126198	DNA-binding storekeeper protein-related	NM_126198	At.49322
A_84_P149598	0.195986	0.20746	0.191101	AT2G02290	Arabidopsis thaliana NLI interacting factor (NIF) family protein (AT2G02290) mRNA, complete cds [NM_126287]	NM_126287	NLI interacting factor (NIF) family protein	NM_126287	At.52597
A_84_P511795	0.183946	0.184766	0.285254	AT2G03360	Arabidopsis thaliana transferase, transferring glycosyl groups (AT2G03360) mRNA, complete cds [NM_001124784]	NM_001124784	transferase, transferring glycosyl groups	NM_001124784	At.50735
A_84_P23015	0.499641	0.373104	0.39862	AT2G03550	Arabidopsis thaliana hydrolase (AT2G03550) mRNA, complete cds [NM_126405]	NM_126405	hydrolase	NM_126405	At.41385
A_84_P594154	0.392226	0.392738	0.418257	AT2G03610	Arabidopsis thaliana F-box family protein (AT2G03610) mRNA, complete cds [NM_126411]	NM_126411	F-box family protein	NM_126411	At.52623
A_84_P571217	0.466513	0.441321	0.440619	AT2G03630	Arabidopsis thaliana unknown protein (AT2G03630) mRNA, complete cds [NM_126413]	NM_126413	hypothetical protein	NM_126413	At.52624
A_84_P756195	0.127066	0.111466	0.278284	AT2G04070	Arabidopsis thaliana antiporter/ drug transporter/ transporter (AT2G04070) mRNA, complete cds [NM_126448]	NM_126448	antiporter/ drug transporter/ transporter	NM_126448	At.49329
A_84_P589027	0.250339	0.240976	0.208799	AT2G04190	Arabidopsis thaliana meprin and TRAF homology domain-containing protein / MATH domain-containing protein (AT2G04190) mRNA, complete cds [NM_126455]	NM_126455	meprin and TRAF homology domain-containing protein / MATH domain-containing protein	NM_126455	At.50069
A_84_P17311	2.99487	3.84135	4.02741	AT2G04420	Arabidopsis thaliana nucleic acid binding (AT2G04420) mRNA, complete cds [NM_126475]	NM_126475	nucleic acid binding	NM_126475	At.41314
A_84_P510027	0.132755	0.12906	0.130296	AT2G04495	Arabidopsis thaliana unknown protein (AT2G04495) mRNA, complete cds [NM_147243]	NM_147243	hypothetical protein	NM_147243	At.45793
A_84_P611298	0.169344	0.405738	0.190318	AT2G04515	Arabidopsis thaliana unknown protein (AT2G04515) mRNA, complete cds [NM_147244]	NM_147244	hypothetical protein	NM_147244	At.45792
A_84_P757429	0.342801	0.097196	0.0901885	AT2G04925	Arabidopsis thaliana unknown protein (AT2G04925) mRNA, complete cds [NM_001036245]	NM_001036245	hypothetical protein	NM_001036245	At.63229
A_84_P533092	0.0639024	0.111493	0.083698	AT2G04930	Arabidopsis thaliana NLI interacting factor (NIF) family protein (AT2G04930) mRNA, complete cds [NM_126525]	NM_126525	NLI interacting factor (NIF) family protein	NM_126525	At.66163
A_84_P20098	3.48945	2.56012	2.37118	AT2G05060	Arabidopsis thaliana protein kinase family protein (AT2G05060) mRNA, complete cds [NM_126536]	NM_126536	protein kinase family protein	NM_126536	At.71180
A_84_P180774	0.463227	0.461305	0.457644	AT2G05410	Arabidopsis thaliana ubiquitin-specific protease-related / meprin and TRAF homology (MATH) domain-containing protein-related (AT2G05410) mRNA, complete cds [NM_126564]	NM_126564	ubiquitin-specific protease-related / meprin and TRAF homology (MATH) domain-containing protein-related	NM_126564	At.52648
A_84_P756390	2.23384	2.92439	3.81334	AT2G07673	Arabidopsis thaliana unknown protein (AT2G07673) mRNA, complete cds [NM_126730]	NM_126730	hypothetical protein	NM_126730	At.52681
A_84_P583713	2.71696	3.20507	4.47242	AT2G07775	Arabidopsis thaliana unknown protein (AT2G07775) mRNA, complete cds [NM_147275]	NM_147275	hypothetical protein	NM_147275	At.70500
A_84_P532203	0.110677	0.112549	0.108678	AT2G10608	Arabidopsis thaliana unknown protein (AT2G10608) mRNA, complete cds [NM_201716]	NM_201716	hypothetical protein	NM_201716	At.50739
A_84_P758025	0.21927	0.240689	0.223183	AT2G13431	Arabidopsis thaliana (AT2G13431) otherRNA [NR_022499]	NR_022499	miscRNA	NR_022499	At.40660
A_84_P803906	0.466419	0.461922	0.49463	AT2G14115	Arabidopsis thaliana (AT2G14115) otherRNA [NR_022502]	NR_022502	miscRNA	NR_022502	At.74109
A_84_P13499	0.434381	0.445007	0.453906	AT2G14160	Arabidopsis thaliana nucleic acid binding / nucleotide binding (AT2G14160) mRNA, complete cds [NM_126988]	NM_126988	nucleic acid binding / nucleotide binding	NM_126988	At.52735
A_84_P585503	0.121432	0.123326	0.153025	AT2G14635	Arabidopsis thaliana unknown protein (AT2G14635) mRNA, complete cds [NM_201728]	NM_201728	hypothetical protein	NM_201728	At.47308
A_84_P305070	2.52217	3.29391	2.59108	AT2G15020	Arabidopsis thaliana unknown protein (AT2G15020) mRNA, complete cds [NM_127064]	NM_127064	hypothetical protein	NM_127064	At.40472
A_84_P758278	3.00189	2.02656	2.3082	AT2G15318	Arabidopsis thaliana unknown protein (AT2G15318) mRNA, complete cds [NM_001124851]	NM_001124851	hypothetical protein	NM_001124851	At.51330
A_84_P795925	2.13527	3.51201	4.81976	AT2G15555	Arabidopsis thaliana (AT2G15555) otherRNA [NR_022504]	NR_022504	miscRNA	NR_022504	At.68066
A_84_P13454	0.267261	0.259796	0.240398	AT2G15780	Arabidopsis thaliana glycine-rich protein (AT2G15780) mRNA, complete cds [NM_127140]	NM_127140	glycine-rich protein	NM_127140	At.26527
A_84_P533108	0.376879	0.415929	0.365605	AT2G15830	Arabidopsis thaliana unknown protein (AT2G15830) mRNA, complete cds [NM_127145]	NM_127145	hypothetical protein	NM_127145	At.43945
A_84_P513580	0.0293185	0.0293777	0.159856	AT2G16005	Arabidopsis thaliana MD-2-related lipid recognition domain-containing protein / ML domain-containing protein (AT2G16005) mRNA, complete cds [NM_127159]	NM_127159	MD-2-related lipid recognition domain-containing protein / ML domain-containing protein	NM_127159	At.28447
A_84_P565877	0.172406	0.169944	0.158241	AT2G16020	Arabidopsis thaliana unknown protein (AT2G16020) mRNA, complete cds [NM_127161]	NM_127161	hypothetical protein	NM_127161	At.52759
A_84_P18198	0.36708	0.464113	0.252701	AT2G16660	Arabidopsis thaliana nodulin family protein (AT2G16660) mRNA, complete cds [NM_127218]	NM_127218	nodulin family protein	NM_127218	At.13287
A_84_P23872	0.440877	0.46871	0.412959	AT2G16750	Arabidopsis thaliana protein kinase family protein (AT2G16750) mRNA, complete cds [NM_127227]	NM_127227	protein kinase family protein	NM_127227	At.40242
A_84_P18191	0.368256	0.402538	0.394847	AT2G16870	Arabidopsis thaliana disease resistance protein (TIR-NBS-LRR class), putative (AT2G16870) mRNA, complete cds [NM_127240]	NM_127240	disease resistance protein (TIR-NBS-LRR class), putative	NM_127240	At.52775
A_84_P823027	0.352248	0.457724	0.394398	AT2G16890	Arabidopsis thaliana UDP-glucoronosyl/UDP-glucosyl transferase family protein (AT2G16890) mRNA, complete cds [NM_180661]	NM_180661	UDP-glucoronosyl/UDP-glucosyl transferase family protein	NM_180661	At.26351
A_84_P98146	0.101169	0.247558	0.146237	AT2G17500	Arabidopsis thaliana auxin efflux carrier family protein (AT2G17500) mRNA, complete cds [NM_179633]	NM_179633	auxin efflux carrier family protein	NM_179633	At.40137
A_84_P855665	0.243108	0.326116	0.290586	AT2G18200	Arabidopsis thaliana unknown protein (AT2G18200) mRNA, complete cds [NM_127377]	NM_127377	hypothetical protein	NM_127377	At.66434
A_84_P849804	0.168378	0.478169	0.151835	AT2G18210	Arabidopsis thaliana unknown protein (AT2G18210) mRNA, complete cds [NM_127378]	NM_127378	hypothetical protein	NM_127378	At.40025
A_84_P18228	0.324187	0.362125	0.3377	AT2G19130	Arabidopsis thaliana S-locus lectin protein kinase family protein (AT2G19130) mRNA, complete cds [NM_127470]	NM_127470	S-locus lectin protein kinase family protein	NM_127470	At.39891
A_84_P18240	0.413104	0.425081	0.433241	AT2G19310	Arabidopsis thaliana unknown protein (AT2G19310) mRNA, complete cds [NM_127488]	NM_127488	hypothetical protein	NM_127488	At.22229
A_84_P21104	0.0295877	0.0785722	0.315865	AT2G19550	Arabidopsis thaliana esterase/lipase/thioesterase family protein (AT2G19550) mRNA, complete cds [NM_127513]	NM_127513	esterase/lipase/thioesterase family protein	NM_127513	At.63477
A_84_P189964	2.94023	2.25838	2.4499	AT2G19660	Arabidopsis thaliana DC1 domain-containing protein (AT2G19660) mRNA, complete cds [NM_127524]	NM_127524	DC1 domain-containing protein	NM_127524	At.39811
A_84_P565889	4.20722	4.61391	3.05207	AT2G19910	Arabidopsis thaliana RNA-dependent RNA polymerase family protein (AT2G19910) mRNA, complete cds [NM_127549]	NM_127549	RNA-dependent RNA polymerase family protein	NM_127549	At.52837
A_84_P567667	0.207389	0.207596	0.191709	AT2G20080	Arabidopsis thaliana unknown protein (AT2G20080) mRNA, complete cds [NM_127566]	NM_127566	hypothetical protein	NM_127566	At.39749
A_84_P229729	0.133419	0.20045	0.0945267	AT2G20142	Arabidopsis thaliana transmembrane receptor (AT2G20142) mRNA, complete cds [NM_201758]	NM_201758	transmembrane receptor	NM_201758	At.28697
A_84_P758092	0.0504915	0.144864	0.046444	AT2G20453	Arabidopsis thaliana unknown protein (AT2G20453) mRNA, complete cds [NM_001124878]	NM_001124878	hypothetical protein	NM_001124878	At.73770
A_84_P521593	2.56352	2.05987	2.18837	AT2G20515	Arabidopsis thaliana unknown protein (AT2G20515) mRNA, complete cds [NM_127611]	NM_127611	hypothetical protein	NM_127611	At.39682
A_84_P177054	0.0500097	0.0502101	0.0515855	AT2G20616	Arabidopsis thaliana unknown protein (AT2G20616) mRNA, complete cds [NM_127624]	NM_127624	hypothetical protein	NM_127624	At.52846
A_84_P283170	0.213672	0.167759	0.337181	AT2G21045	Arabidopsis thaliana unknown protein (AT2G21045) mRNA, complete cds [NM_127674]	NM_127674	hypothetical protein	NM_127674	At.39614
A_84_P191914	2.03351	2.14075	2.43821	AT2G21320	Arabidopsis thaliana zinc finger (B-box type) family protein (AT2G21320) mRNA, complete cds [NM_127704]	NM_127704	zinc finger (B-box type) family protein	NM_127704	At.27367
A_84_P792756	0.0572473	0.0576437	0.0497944	AT2G21740	AYAWR64TF pooled cDNA populations Arabidopsis thaliana cDNA, mRNA sequence [EG462301]	EG462301	hypothetical protein		At.66228
A_84_P835261	0.293453	0.362825	0.365438	AT2G21850	Arabidopsis thaliana protein binding / zinc ion binding (AT2G21850) mRNA, complete cds [NM_127754]	NM_127754	protein binding / zinc ion binding	NM_127754	At.63479
A_84_P14404	0.0929615	0.108759	0.130184	AT2G22160	Arabidopsis thaliana cysteine endopeptidase-related (AT2G22160) mRNA, complete cds [NM_127784]	NM_127784	cysteine endopeptidase-related	NM_127784	At.66231
A_84_P757308	0.105056	0.0988475	0.0970167	AT2G22345	Arabidopsis thaliana unknown protein (AT2G22345) mRNA, complete cds [NM_001036318]	NM_001036318	hypothetical protein	NM_001036318	At.63199
A_84_P15400	0.339208	0.370067	0.334016	AT2G22450	Arabidopsis thaliana riboflavin biosynthesis protein, putative (AT2G22450) mRNA, complete cds [NM_127810]	NM_127810	riboflavin biosynthesis protein, putative	NM_127810	At.39435
A_84_P775845	0.0150002	0.0163714	0.0235055	AT2G22750	Arabidopsis thaliana basic helix-loop-helix (bHLH) family protein (AT2G22750) mRNA, complete cds [NM_001084475]	NM_001084475	basic helix-loop-helix (bHLH) family protein	NM_001084475	At.39395
A_84_P757255	0.212522	0.212443	0.217571	AT2G22941	Arabidopsis thaliana unknown protein (AT2G22941) mRNA, complete cds [NM_001036323]	NM_001036323	hypothetical protein	NM_001036323	At.63216
A_84_P20138	3.43756	3.00556	2.26366	AT2G23060	Arabidopsis thaliana GCN5-related N-acetyltransferase (GNAT) family protein (AT2G23060) mRNA, complete cds [NM_127870]	NM_127870	GCN5-related N-acetyltransferase (GNAT) family protein	NM_127870	At.39348
A_84_P121762	0.186754	0.191037	0.2389	AT2G23270	Arabidopsis thaliana unknown protein (AT2G23270) mRNA, complete cds [NM_127891]	NM_127891	hypothetical protein	NM_127891	At.39314
A_84_P858005	0.0113553	0.0112716	0.0138839	AT2G23440	Arabidopsis thaliana unknown protein (AT2G23440) mRNA, complete cds [NM_127908]	NM_127908	hypothetical protein	NM_127908	At.39291
A_84_P11679	0.200773	0.210975	0.172038	AT2G23680	Arabidopsis thaliana stress-responsive protein, putative (AT2G23680) mRNA, complete cds [NM_001124901]	NM_001124901	stress-responsive protein, putative	NM_001124901	At.27155
A_84_P19131	0.0923898	0.0241461	0.0294979	AT2G23910	Arabidopsis thaliana cinnamoyl-CoA reductase-related (AT2G23910) mRNA, complete cds [NM_127952]	NM_127952	cinnamoyl-CoA reductase-related	NM_127952	At.27976
A_84_P827578	2.37263	2.99766	2.08218	AT2G24230	Arabidopsis thaliana leucine-rich repeat transmembrane protein kinase, putative (AT2G24230) mRNA, complete cds [NM_179718]	NM_179718	leucine-rich repeat transmembrane protein kinase, putative	NM_179718	At.44784
A_84_P709709	0.431823	0.359595	0.370935	AT2G24240	Arabidopsis thaliana mRNA for hypothetical protein, complete cds, clone: RAFL16-49-C17 [AK229200]	AK229200	potassium channel tetramerisation domain-containing protein		At.39188
A_84_P14482	4.30907	25.3773	2.59055	AT2G24560	Arabidopsis thaliana carboxylesterase/ hydrolase, acting on ester bonds (AT2G24560) mRNA, complete cds [NM_128017]	NM_128017	carboxylesterase/ hydrolase, acting on ester bonds	NM_128017	At.50975
A_84_P283560	0.277685	0.278096	0.223105	AT2G24600	Arabidopsis thaliana ankyrin repeat family protein (AT2G24600) mRNA, complete cds [NM_179724]	NM_179724	ankyrin repeat family protein	NM_179724	At.26359
A_84_P757158	0.167571	0.163909	0.184327	AT2G24615	Arabidopsis thaliana unknown protein (AT2G24615) mRNA, complete cds [NM_001036331]	NM_001036331	hypothetical protein	NM_001036331	At.63222
A_84_P560603	3.04648	3.66215	3.04325	AT2G24700	Arabidopsis thaliana transcriptional factor B3 family protein (AT2G24700) mRNA, complete cds [NM_128031]	NM_128031	transcriptional factor B3 family protein	NM_128031	At.50095
A_84_P843471	2.30909	2.47819	2.41441	AT2G25050	Arabidopsis thaliana formin homology 2 domain-containing protein / FH2 domain-containing protein (AT2G25050) mRNA, complete cds [NM_128062]	NM_128062	formin homology 2 domain-containing protein / FH2 domain-containing protein	NM_128062	At.71665
A_84_P609548	0.34377	0.487599	0.305247	AT2G25200	Arabidopsis thaliana unknown protein (AT2G25200) mRNA, complete cds [NM_179730]	NM_179730	hypothetical protein	NM_179730	At.39052
A_84_P16384	0.242406	0.144291	0.179365	AT2G25240	Arabidopsis thaliana serine-type endopeptidase inhibitor (AT2G25240) mRNA, complete cds [NM_128081]	NM_128081	serine-type endopeptidase inhibitor	NM_128081	At.50097
A_84_P521606	0.425779	0.460537	0.4839	AT2G25260	Arabidopsis thaliana unknown protein (AT2G25260) mRNA, complete cds [NM_128083]	NM_128083	hypothetical protein	NM_128083	At.39044
A_84_P245475	0.363194	0.370198	0.344267	AT2G25460	Arabidopsis thaliana unknown protein (AT2G25460) mRNA, complete cds [NM_128103]	NM_128103	hypothetical protein	NM_128103	At.27352
A_84_P60560	0.240606	0.215438	0.23086	AT2G25510	Arabidopsis thaliana unknown protein (AT2G25510) mRNA, complete cds [NM_128108]	NM_128108	hypothetical protein	NM_128108	At.27022
A_84_P255630	0.322947	0.174641	0.129347	AT2G25625	Arabidopsis thaliana unknown protein (AT2G25625) mRNA, complete cds [NM_179733]	NM_179733	hypothetical protein	NM_179733	At.19162
A_84_P539348	0.300422	0.333478	0.314152	AT2G25735	Arabidopsis thaliana unknown protein (AT2G25735) mRNA, complete cds [NM_128133]	NM_128133	hypothetical protein	NM_128133	At.38984
A_84_P611946	12.3609	4.06369	60.42	AT2G26160	Arabidopsis thaliana unknown protein (AT2G26160) mRNA, complete cds [NM_128174]	NM_128174	hypothetical protein	NM_128174	At.52922
A_84_P596222	0.082646	0.153026	0.145677	AT2G26370	Arabidopsis thaliana MD-2-related lipid recognition domain-containing protein / ML domain-containing protein (AT2G26370) mRNA, complete cds [NM_128194]	NM_128194	MD-2-related lipid recognition domain-containing protein / ML domain-containing protein	NM_128194	At.38906
A_84_P21996	0.387754	0.402028	0.470661	AT2G26390	Arabidopsis thaliana serpin, putative / serine protease inhibitor, putative (AT2G26390) mRNA, complete cds [NM_128196]	NM_128196	serpin, putative / serine protease inhibitor, putative	NM_128196	At.52923
A_84_P21994	0.214639	0.267558	0.256833	AT2G26440	Arabidopsis thaliana pectinesterase family protein (AT2G26440) mRNA, complete cds [NM_128201]	NM_128201	pectinesterase family protein	NM_128201	At.38895
A_84_P22940	0.0499728	0.0779149	0.083122	AT2G26450	Arabidopsis thaliana pectinesterase family protein (AT2G26450) mRNA, complete cds [NM_179746]	NM_179746	pectinesterase family protein	NM_179746	At.38894
A_84_P757853	0.276189	0.404295	0.301696	AT2G26692	Arabidopsis thaliana (AT2G26692) otherRNA [NR_022556]	NR_022556	miscRNA	NR_022556	At.47743
A_84_P591780	4.97794	4.71325	6.0189	AT2G26695	Arabidopsis thaliana binding / zinc ion binding (AT2G26695) mRNA, complete cds [NM_201808]	NM_201808	binding / zinc ion binding	NM_201808	At.64947
A_84_P541993	0.351237	0.368663	0.404292	AT2G27310	Arabidopsis thaliana F-box family protein (AT2G27310) mRNA, complete cds [NM_128290]	NM_128290	F-box family protein	NM_128290	At.13633
A_84_P756427	2.19562	4.48416	2.9546	AT2G27420	Arabidopsis thaliana cysteine proteinase, putative (AT2G27420) mRNA, complete cds [NM_128302]	NM_128302	cysteine proteinase, putative	NM_128302	At.27094
A_84_P70834	0.409757	0.418219	0.396699	AT2G27535	Arabidopsis thaliana ribosomal protein L10A family protein (AT2G27535) mRNA, complete cds [NM_179774]	NM_179774	ribosomal protein L10A family protein	NM_179774	At.28365
A_84_P516294	0.0683092	0.0488021	0.119616	AT2G27630	Arabidopsis thaliana ubiquitin carboxyl-terminal hydrolase-related (AT2G27630) mRNA, complete cds [NM_128322]	NM_128322	ubiquitin carboxyl-terminal hydrolase-related	NM_128322	At.49283
A_84_P13514	3.73386	3.67471	3.89817	AT2G28040	Arabidopsis thaliana aspartyl protease family protein (AT2G28040) mRNA, complete cds [NM_128363]	NM_128363	aspartyl protease family protein	NM_128363	At.38678
A_84_P546443	0.176437	0.418009	0.130378	AT2G28085	Arabidopsis thaliana auxin-responsive family protein (AT2G28085) mRNA, complete cds [NM_128368]	NM_128368	auxin-responsive family protein	NM_128368	At.38669
A_84_P298044	0.47283	0.46233	0.431864	AT2G28270	Arabidopsis thaliana DC1 domain-containing protein (AT2G28270) mRNA, complete cds [NM_128387]	NM_128387	DC1 domain-containing protein	NM_128387	At.66260
A_84_P15377	0.176127	0.334777	0.337699	AT2G28440	Arabidopsis thaliana proline-rich family protein (AT2G28440) mRNA, complete cds [NM_128404]	NM_128404	proline-rich family protein	NM_128404	At.66390
A_84_P22017	2.44008	2.22355	2.17837	AT2G28790	Arabidopsis thaliana osmotin-like protein, putative (AT2G28790) mRNA, complete cds [NM_128438]	NM_128438	osmotin-like protein, putative	NM_128438	At.20267
A_84_P17346	0.105845	0.306858	0.357084	AT2G28960	Arabidopsis thaliana leucine-rich repeat protein kinase, putative (AT2G28960) mRNA, complete cds [NM_128455]	NM_128455	leucine-rich repeat protein kinase, putative	NM_128455	At.38545
A_84_P20184	0.239443	0.23735	0.297279	AT2G28990	Arabidopsis thaliana leucine-rich repeat protein kinase, putative (AT2G28990) mRNA, complete cds [NM_128458]	NM_128458	leucine-rich repeat protein kinase, putative	NM_128458	At.52960
A_84_P12554	3.37693	3.14821	4.2649	AT2G29150	Arabidopsis thaliana tropinone reductase, putative / tropine dehydrogenase, putative (AT2G29150) mRNA, complete cds [NM_128472]	NM_128472	tropinone reductase, putative / tropine dehydrogenase, putative	NM_128472	At.52964
A_84_P756013	0.349436	0.426047	0.346181	AT2G29430	Arabidopsis thaliana unknown protein (AT2G29430) mRNA, complete cds [NM_128497]	NM_128497	hypothetical protein	NM_128497	At.74521
A_84_P800297	0.399401	0.402882	0.402185	AT2G29780	Arabidopsis thaliana kelch repeat-containing F-box family protein (AT2G29780) mRNA, complete cds [NM_128532]	NM_128532	kelch repeat-containing F-box family protein	NM_128532	At.66272
A_84_P563848	0.0880656	0.089304	0.0897408	AT2G29810	Arabidopsis thaliana kelch repeat-containing F-box family protein (AT2G29810) mRNA, complete cds [NM_128535]	NM_128535	kelch repeat-containing F-box family protein	NM_128535	At.66274
A_84_P843583	29.3533	0.490048	0.478267	AT2G29840	Arabidopsis thaliana protein binding / zinc ion binding (AT2G29840) mRNA, complete cds [NM_128538]	NM_128538	protein binding / zinc ion binding	NM_128538	At.49362
A_84_P11549	3.26788	2.40231	4.60731	AT2G30560	Arabidopsis thaliana glycine-rich protein (AT2G30560) mRNA, complete cds [NM_128608]	NM_128608	glycine-rich protein	NM_128608	At.66400
A_84_P21057	0.449812	0.431355	0.413652	AT2G30730	Arabidopsis thaliana serine/threonine protein kinase, putative (AT2G30730) mRNA, complete cds [NM_128626]	NM_128626	serine/threonine protein kinase, putative	NM_128626	At.52982
A_84_P312043	3.93813	4.63258	5.11761	AT2G31220	Arabidopsis thaliana basic helix-loop-helix (bHLH) family protein (AT2G31220) mRNA, complete cds [NM_128678]	NM_128678	basic helix-loop-helix (bHLH) family protein	NM_128678	At.28314
A_84_P558528	0.0169359	0.0379712	0.0172194	AT2G31720	Arabidopsis thaliana DNA binding (AT2G31720) mRNA, complete cds [NM_128729]	NM_128729	DNA binding	NM_128729	At.38182
A_84_P145439	0.229466	0.266413	0.291464	AT2G31865	Arabidopsis thaliana poly (ADP-ribose) glycohydrolase (PARG) family protein (AT2G31865) mRNA, complete cds [NM_201849]	NM_201849	poly (ADP-ribose) glycohydrolase (PARG) family protein	NM_201849	At.42689
A_84_P18180	0.229515	0.211145	0.219159	AT2G31880	Arabidopsis thaliana leucine-rich repeat transmembrane protein kinase, putative (AT2G31880) mRNA, complete cds [NM_128746]	NM_128746	leucine-rich repeat transmembrane protein kinase, putative	NM_128746	At.13945
A_84_P548213	0.19122	0.158484	0.148463	AT2G31945	Arabidopsis thaliana unknown protein (AT2G31945) mRNA, complete cds [NM_128753]	NM_128753	hypothetical protein	NM_128753	At.38142
A_84_P152818	0.320741	0.311855	0.35485	AT2G31990	Arabidopsis thaliana exostosin family protein (AT2G31990) mRNA, complete cds [NM_128759]	NM_128759	exostosin family protein	NM_128759	At.38132
A_84_P209868	0.0963359	0.304373	0.232507	AT2G32130	Arabidopsis thaliana unknown protein (AT2G32130) mRNA, complete cds [NM_128772]	NM_128772	hypothetical protein	NM_128772	At.38117
A_84_P14505	0.142	0.257867	0.0692554	AT2G32140	Arabidopsis thaliana transmembrane receptor (AT2G32140) mRNA, complete cds [NM_128773]	NM_128773	transmembrane receptor	NM_128773	At.38115
A_84_P826634	0.434722	0.345885	0.358953	AT2G32160	Arabidopsis thaliana unknown protein (AT2G32160) mRNA, complete cds [NM_179853]	NM_179853	hypothetical protein	NM_179853	At.13607
A_84_P757912	0.385437	0.20004	0.171521	AT2G32487	Arabidopsis thaliana unknown protein (AT2G32487) mRNA, complete cds [NM_001084525]	NM_001084525	hypothetical protein	NM_001084525	At.50115
A_84_P590000	0.0192291	0.0514729	0.0184074	AT2G33320	Arabidopsis thaliana C2 domain-containing protein (AT2G33320) mRNA, complete cds [NM_128892]	NM_128892	C2 domain-containing protein	NM_128892	At.37943
A_84_P513318	3.53254	3.55057	3.38959	AT2G33350	Arabidopsis thaliana unknown protein (AT2G33350) mRNA, complete cds [NM_128895]	NM_128895	hypothetical protein	NM_128895	At.50819
A_84_P13462	0.298562	0.371445	0.337316	AT2G33580	Arabidopsis thaliana protein kinase family protein / peptidoglycan-binding LysM domain-containing protein (AT2G33580) mRNA, complete cds [NM_128918]	NM_128918	protein kinase family protein / peptidoglycan-binding LysM domain-containing protein	NM_128918	At.12134
A_84_P142439	2.71033	2.26796	2.28288	AT2G33655	Arabidopsis thaliana F-box family protein (AT2G33655) mRNA, complete cds [NM_179885]	NM_179885	F-box family protein	NM_179885	At.53021
A_84_P796717	0.0486701	0.0481736	0.134026	AT2G33760	AYAJV62TF pooled cDNA populations Arabidopsis thaliana cDNA, mRNA sequence [EG421455]	EG421455	pentatricopeptide (PPR) repeat-containing protein		At.68773
A_84_P811737	0.201301	0.371481	0.163557	AT2G33830	Arabidopsis thaliana dormancy/auxin associated family protein (AT2G33830) mRNA, complete cds [NM_179889]	NM_179889	dormancy/auxin associated family protein	NM_179889	At.25108
A_84_P755699	0.283057	0.147018	0.412212	AT2G34580	Arabidopsis thaliana unknown protein (AT2G34580) mRNA, complete cds [NM_001124970]	NM_001124970	hypothetical protein	NM_001124970	At.53034
A_84_P150278	0.134556	0.133429	0.464275	AT2G34610	Arabidopsis thaliana unknown protein (AT2G34610) mRNA, complete cds [NM_179902]	NM_179902	hypothetical protein	NM_179902	At.28366
A_84_P516320	0.285388	0.217629	0.482199	AT2G34655	Arabidopsis thaliana unknown protein (AT2G34655) mRNA, complete cds [NM_201872]	NM_201872	hypothetical protein	NM_201872	At.15228
A_84_P12558	0.0721164	0.0494924	0.0930794	AT2G34940	Arabidopsis thaliana vacuolar sorting receptor, putative (AT2G34940) mRNA, complete cds [NM_129047]	NM_129047	vacuolar sorting receptor, putative	NM_129047	At.37737
A_84_P20085	0.385605	0.248586	0.494734	AT2G35270	Arabidopsis thaliana DNA-binding protein-related (AT2G35270) mRNA, complete cds [NM_129079]	NM_129079	DNA-binding protein-related	NM_129079	At.66313
A_84_P53500	2.98475	4.44672	3.00354	AT2G35310	Arabidopsis thaliana transcriptional factor B3 family protein (AT2G35310) mRNA, complete cds [NM_129083]	NM_129083	transcriptional factor B3 family protein	NM_129083	At.37682
A_84_P701367	0.0593356	0.0539394	0.0710191	AT2G35605	AV782035 RAFL4 Arabidopsis thaliana cDNA clone RAFL04-13-E09 3', mRNA sequence [AV782035]	AV782035	SWIB complex BAF60b domain-containing protein		At.19064
A_84_P818954	0.208555	0.135279	0.184477	AT2G35800	Arabidopsis thaliana mitochondrial substrate carrier family protein (AT2G35800) mRNA, complete cds [NM_179921]	NM_179921	mitochondrial substrate carrier family protein	NM_179921	At.27402
A_84_P845538	2.107	2.13303	2.44529	AT2G36630	Arabidopsis thaliana unknown protein (AT2G36630) mRNA, complete cds [NM_179936]	NM_179936	hypothetical protein	NM_179936	At.43254
A_84_P13494	0.330503	0.41611	0.41433	AT2G36690	Arabidopsis thaliana oxidoreductase, 2OG-Fe(II) oxygenase family protein (AT2G36690) mRNA, complete cds [NM_129224]	NM_129224	oxidoreductase, 2OG-Fe(II) oxygenase family protein	NM_129224	At.53053
A_84_P293284	0.0819747	0.347179	0.170899	AT2G36780	Arabidopsis thaliana UDP-glucoronosyl/UDP-glucosyl transferase family protein (AT2G36780) mRNA, complete cds [NM_129233]	NM_129233	UDP-glucoronosyl/UDP-glucosyl transferase family protein	NM_129233	At.13721
A_84_P522537	2.32586	2.25493	3.11584	AT2G37000	Arabidopsis thaliana TCP family transcription factor, putative (AT2G37000) mRNA, complete cds [NM_129256]	NM_129256	TCP family transcription factor, putative	NM_129256	At.37479
A_84_P12515	2.47975	2.17166	2.55529	AT2G37080	Arabidopsis thaliana myosin heavy chain-related (AT2G37080) mRNA, complete cds [NM_129264]	NM_129264	myosin heavy chain-related	NM_129264	At.27536
A_84_P18259	0.227804	0.249015	0.178373	AT2G37540	Arabidopsis thaliana short-chain dehydrogenase/reductase (SDR) family protein (AT2G37540) mRNA, complete cds [NM_129309]	NM_129309	short-chain dehydrogenase/reductase (SDR) family protein	NM_129309	At.43675
A_84_P797282	0.334827	0.136331	0.390313	AT2G37610	Arabidopsis thaliana unknown protein (AT2G37610) mRNA, complete cds [NM_129317]	NM_129317	hypothetical protein	NM_129317	At.53058
A_84_P17312	2.31987	2.68614	2.68961	AT2G37690	Arabidopsis thaliana phosphoribosylaminoimidazole carboxylase, putative / AIR carboxylase, putative (AT2G37690) mRNA, complete cds [NM_129325]	NM_129325	phosphoribosylaminoimidazole carboxylase, putative / AIR carboxylase, putative	NM_129325	At.43313
A_84_P14480	0.180298	0.228548	0.243289	AT2G38250	Arabidopsis thaliana DNA-binding protein-related (AT2G38250) mRNA, complete cds [NM_129382]	NM_129382	DNA-binding protein-related	NM_129382	At.28319
A_84_P539392	0.0620322	0.158623	0.0671074	AT2G38465	Arabidopsis thaliana unknown protein (AT2G38465) mRNA, complete cds [NM_129403]	NM_129403	hypothetical protein	NM_129403	At.37290
A_84_P568618	0.192202	0.194647	0.194103	AT2G38823	Arabidopsis thaliana unknown protein (AT2G38823) mRNA, complete cds [NM_179969]	NM_179969	hypothetical protein	NM_179969	At.50123
A_84_P528745	2.42197	2.46745	2.64404	AT2G39230	Arabidopsis thaliana pentatricopeptide (PPR) repeat-containing protein (AT2G39230) mRNA, complete cds [NM_129481]	NM_129481	pentatricopeptide (PPR) repeat-containing protein	NM_129481	At.66332
A_84_P13549	0.387514	0.251549	0.388046	AT2G39420	Arabidopsis thaliana esterase/lipase/thioesterase family protein (AT2G39420) mRNA, complete cds [NM_129500]	NM_129500	esterase/lipase/thioesterase family protein	NM_129500	At.19572
A_84_P796838	10.2603	2.32261	7.4151	AT2G39690	Arabidopsis thaliana unknown protein (AT2G39690) mRNA, complete cds [NM_129525]	NM_129525	hypothetical protein	NM_129525	At.50124
A_84_P185784	0.43113	0.234692	0.269297	AT2G39920	Arabidopsis thaliana acid phosphatase class B family protein (AT2G39920) mRNA, complete cds [NM_129550]	NM_129550	acid phosphatase class B family protein	NM_129550	At.37118
A_84_P601609	0.46625	0.391969	0.473581	AT2G40085	Arabidopsis thaliana unknown protein (AT2G40085) mRNA, complete cds [NM_201915]	NM_201915	hypothetical protein	NM_201915	At.47298
A_84_P507460	0.314379	2.07871	0.317735	AT2G40113	Arabidopsis thaliana unknown protein (AT2G40113) mRNA, complete cds [NM_179995]	NM_179995	hypothetical protein	NM_179995	At.53081
A_84_P174151	2.05013	3.00988	2.05294	AT2G40330	Arabidopsis thaliana Bet v I allergen family protein (AT2G40330) mRNA, complete cds [NM_129593]	NM_129593	Bet v I allergen family protein	NM_129593	At.43706
A_84_P755708	0.211555	0.207312	0.208696	AT2G40350	Arabidopsis thaliana DNA binding / transcription factor (AT2G40350) mRNA, complete cds [NM_129595]	NM_129595	DNA binding / transcription factor	NM_129595	At.50673
A_84_P133465	2.34854	2.65547	2.72112	AT2G40400	Arabidopsis thaliana unknown protein (AT2G40400) mRNA, complete cds [NM_129600]	NM_129600	hypothetical protein	NM_129600	At.14284
A_84_P196604	0.412382	0.35123	0.360436	AT2G40530	Arabidopsis thaliana unknown protein (AT2G40530) mRNA, complete cds [NM_129615]	NM_129615	hypothetical protein	NM_129615	At.37035
A_84_P10706	0.267656	0.220624	0.24148	AT2G41090	Arabidopsis thaliana calmodulin-like calcium-binding protein, 22 kDa (CaBP-22) (AT2G41090) mRNA, complete cds [NM_129674]	NM_129674	calmodulin-like calcium-binding protein, 22 kDa (CaBP-22)	NM_129674	At.12547
A_84_P21103	0.156579	0.270585	0.244245	AT2G41480	Arabidopsis thaliana electron carrier/ heme binding / peroxidase (AT2G41480) mRNA, complete cds [NM_129711]	NM_129711	electron carrier/ heme binding / peroxidase	NM_129711	At.42826
A_84_P160753	0.347397	0.121122	0.384576	AT2G41800	Arabidopsis thaliana unknown protein (AT2G41800) mRNA, complete cds [NM_129744]	NM_129744	hypothetical protein	NM_129744	At.27769
A_84_P231139	0.28989	0.329013	0.349984	AT2G42060	Arabidopsis thaliana CHP-rich zinc finger protein, putative (AT2G42060) mRNA, complete cds [NM_129769]	NM_129769	CHP-rich zinc finger protein, putative	NM_129769	At.20272
A_84_P12601	0.420205	0.417349	0.421458	AT2G42350	Arabidopsis thaliana zinc finger (C3HC4-type RING finger) family protein (AT2G42350) mRNA, complete cds [NM_129797]	NM_129797	zinc finger (C3HC4-type RING finger) family protein	NM_129797	At.42716
A_84_P757817	0.438082	2.46058	0.419692	AT2G42388	Arabidopsis thaliana (AT2G42388) otherRNA [NR_022641]	NR_022641	miscRNA	NR_022641	At.47786
A_84_P22670	2.30458	2.23653	2.19366	AT2G42955	Arabidopsis thaliana unknown protein (AT2G42955) mRNA, complete cds [NM_180048]	NM_180048	hypothetical protein	NM_180048	At.49378
A_84_P19189	2.59547	2.14673	2.09435	AT2G42960	Arabidopsis thaliana protein kinase family protein (AT2G42960) mRNA, complete cds [NM_129858]	NM_129858	protein kinase family protein	NM_129858	At.53106
A_84_P22972	0.266586	0.45956	0.371363	AT2G42980	Arabidopsis thaliana aspartyl protease family protein (AT2G42980) mRNA, complete cds [NM_129859]	NM_129859	aspartyl protease family protein	NM_129859	At.66340
A_84_P17296	6.56037	19.1127	3.43329	AT2G42990	Arabidopsis thaliana GDSL-motif lipase/hydrolase family protein (AT2G42990) mRNA, complete cds [NM_129860]	NM_129860	GDSL-motif lipase/hydrolase family protein	NM_129860	At.50133
A_84_P10611	0.391418	0.462941	0.456555	AT2G43530	Arabidopsis thaliana trypsin inhibitor, putative (AT2G43530) mRNA, complete cds [NM_129914]	NM_129914	trypsin inhibitor, putative	NM_129914	At.36880
A_84_P17223	2.14001	2.76456	0.374055	AT2G43600	Arabidopsis thaliana glycoside hydrolase family 19 protein (AT2G43600) mRNA, complete cds [NM_129922]	NM_129922	glycoside hydrolase family 19 protein	NM_129922	At.66342
A_84_P15331	0.307637	3.2685	0.219328	AT2G43620	Arabidopsis thaliana chitinase, putative (AT2G43620) mRNA, complete cds [NM_129924]	NM_129924	chitinase, putative	NM_129924	At.43170
A_84_P796962	0.386819	0.264189	0.148897	AT2G44000	Arabidopsis thaliana unknown protein (AT2G44000) mRNA, complete cds [NM_129962]	NM_129962	hypothetical protein	NM_129962	At.36809
A_84_P830520	0.226551	0.375874	0.279686	AT2G44010	Arabidopsis thaliana unknown protein (AT2G44010) mRNA, complete cds [NM_129963]	NM_129963	hypothetical protein	NM_129963	At.19498
A_84_P757973	0.206062	0.465975	0.271732	AT2G44578	Arabidopsis thaliana protein binding / zinc ion binding (AT2G44578) mRNA, complete cds [NM_001084589]	NM_001084589	protein binding / zinc ion binding	NM_001084589	At.74181
A_84_P23014	0.186717	0.375416	0.219998	AT2G44581	Arabidopsis thaliana protein binding / zinc ion binding (AT2G44581) mRNA, complete cds [NM_001125054]	NM_001125054	protein binding / zinc ion binding	NM_001125054	At.73710
A_84_P14506	0.440124	0.49136	0.493839	AT2G44880	Arabidopsis thaliana pentatricopeptide (PPR) repeat-containing protein (AT2G44880) mRNA, complete cds [NM_130052]	NM_130052	pentatricopeptide (PPR) repeat-containing protein	NM_130052	At.65047
A_84_P15361	0.226324	0.193601	0.162734	AT2G45220	Arabidopsis thaliana pectinesterase family protein (AT2G45220) mRNA, complete cds [NM_130085]	NM_130085	pectinesterase family protein	NM_130085	At.27946
A_84_P13472	0.349535	0.458881	0.378487	AT2G45430	Arabidopsis thaliana DNA-binding protein-related (AT2G45430) mRNA, complete cds [NM_130105]	NM_130105	DNA-binding protein-related	NM_130105	At.36631
A_84_P10662	0.31898	0.462185	0.373033	AT2G45680	Arabidopsis thaliana TCP family transcription factor, putative (AT2G45680) mRNA, complete cds [NM_130131]	NM_130131	TCP family transcription factor, putative	NM_130131	At.24576
A_84_P758431	0.321623	0.323334	0.493638	AT2G45685	Arabidopsis thaliana (AT2G45685) otherRNA [NR_022663]	NR_022663	miscRNA	NR_022663	At.74954
A_84_P853962	0.448301	0.317674	0.35031	AT2G46090	Arabidopsis thaliana diacylglycerol kinase family protein (AT2G46090) mRNA, complete cds [NM_130172]	NM_130172	diacylglycerol kinase family protein	NM_130172	At.13073
A_84_P282960	2.15756	0.420268	0.407679	AT2G46360	Arabidopsis thaliana unknown protein (AT2G46360) mRNA, complete cds [NM_130199]	NM_130199	hypothetical protein	NM_130199	At.37015
A_84_P199094	2.11965	4.47745	2.68366	AT2G46455	Arabidopsis thaliana unknown protein (AT2G46455) mRNA, complete cds [NM_180124]	NM_180124	hypothetical protein	NM_180124	At.51345
A_84_P231449	0.391207	0.47262	0.467645	AT2G46620	Arabidopsis thaliana AAA-type ATPase family protein (AT2G46620) mRNA, complete cds [NM_130227]	NM_130227	AAA-type ATPase family protein	NM_130227	At.19721
A_84_P581126	3.31863	3.32884	2.98317	AT2G46670	Arabidopsis thaliana pseudo-response regulator, putative / timing of CAB expression 1-like protein, putative (AT2G46670) mRNA, complete cds [NM_130232]	NM_130232	pseudo-response regulator, putative / timing of CAB expression 1-like protein, putative	NM_130232	At.65052
A_84_P217568	2.28836	2.64267	2.64474	AT2G46840	Arabidopsis thaliana unknown protein (AT2G46840) mRNA, complete cds [NM_130251]	NM_130251	hypothetical protein	NM_130251	At.36448
A_84_P13567	0.0638887	0.0643178	0.0740208	AT2G47130	Arabidopsis thaliana short-chain dehydrogenase/reductase (SDR) family protein (AT2G47130) mRNA, complete cds [NM_130281]	NM_130281	short-chain dehydrogenase/reductase (SDR) family protein	NM_130281	At.43807
A_84_P19240	0.0557337	0.13255	0.120779	AT2G47150	Arabidopsis thaliana short-chain dehydrogenase/reductase (SDR) family protein (AT2G47150) mRNA, complete cds [NM_130283]	NM_130283	short-chain dehydrogenase/reductase (SDR) family protein	NM_130283	At.53143
A_84_P23870	2.65826	3.6772	11.1516	AT2G47520	Arabidopsis thaliana AP2 domain-containing transcription factor, putative (AT2G47520) mRNA, complete cds [NM_130320]	NM_130320	AP2 domain-containing transcription factor, putative	NM_130320	At.37019
A_84_P258460	3.36702	2.49853	2.27736	AT2G47560	Arabidopsis thaliana zinc finger (C3HC4-type RING finger) family protein (AT2G47560) mRNA, complete cds [NM_130324]	NM_130324	zinc finger (C3HC4-type RING finger) family protein	NM_130324	At.66383
A_84_P574017	0.334385	0.267756	0.32978	AT2G47720	Arabidopsis thaliana unknown protein (AT2G47720) mRNA, complete cds [NM_130340]	NM_130340	hypothetical protein	NM_130340	At.25017
A_84_P109472	0.0463434	4.9162	0.149911	AT2G47770	Arabidopsis thaliana benzodiazepine receptor-related (AT2G47770) mRNA, complete cds [NM_130344]	NM_130344	benzodiazepine receptor-related	NM_130344	At.23206
A_84_P11580	0.351067	0.457878	0.103456	AT2G47870	Arabidopsis thaliana glutaredoxin family protein (AT2G47870) mRNA, complete cds [NM_130354]	NM_130354	glutaredoxin family protein	NM_130354	At.53147
A_84_P12525	0.3591	0.361699	0.409962	AT2G47880	Arabidopsis thaliana glutaredoxin family protein (AT2G47880) mRNA, complete cds [NM_130355]	NM_130355	glutaredoxin family protein	NM_130355	At.27618
A_84_P597193	0.196256	0.201636	0.193701	AT2G48080	Arabidopsis thaliana oxidoreductase, 2OG-Fe(II) oxygenase family protein (AT2G48080) mRNA, complete cds [NM_130375]	NM_130375	oxidoreductase, 2OG-Fe(II) oxygenase family protein	NM_130375	At.43581
A_84_P23628	4.49829	2.01146	3.05442	AT3G01015	Arabidopsis thaliana unknown protein (AT3G01015) mRNA, complete cds [NM_110965]	NM_110965	hypothetical protein	NM_110965	At.50985
A_84_P868534	2.70382	2.58519	2.70158	AT3G01060	Arabidopsis thaliana unknown protein (AT3G01060) mRNA, complete cds [NM_110971]	NM_110971	hypothetical protein	NM_110971	At.18324
A_84_P843797	0.397912	2.0762	2.01831	AT3G01260	Arabidopsis thaliana aldose 1-epimerase/ carbohydrate binding / catalytic/ isomerase (AT3G01260) mRNA, complete cds [NM_110992]	NM_110992	aldose 1-epimerase/ carbohydrate binding / catalytic/ isomerase	NM_110992	At.41305
A_84_P15467	0.192419	0.229113	0.20695	AT3G01290	Arabidopsis thaliana band 7 family protein (AT3G01290) mRNA, complete cds [NM_110995]	NM_110995	band 7 family protein	NM_110995	At.43760
A_84_P585620	0.22541	0.232779	0.235893	AT3G01513	Arabidopsis thaliana unknown protein (AT3G01513) mRNA, complete cds [NM_148679]	NM_148679	hypothetical protein	NM_148679	At.50751
A_84_P11694	0.105211	0.464307	0.121508	AT3G01830	Arabidopsis thaliana calmodulin-related protein, putative (AT3G01830) mRNA, complete cds [NM_111049]	NM_111049	calmodulin-related protein, putative	NM_111049	At.41224
A_84_P856720	2.42799	2.92882	3.4305	AT3G02030	Arabidopsis thaliana hydrolase, alpha/beta fold family protein (AT3G02030) mRNA, complete cds [NM_111069]	NM_111069	hydrolase, alpha/beta fold family protein	NM_111069	At.20730
A_84_P794677	0.462711	0.475129	3.48858	AT3G02200	BP563268 RAFL14 Arabidopsis thaliana cDNA clone RAFL14-01-I24 3', mRNA sequence [BP563268]	BP563268	proteasome family protein		At.67677
A_84_P555359	0.425302	0.430475	0.366468	AT3G02800	Arabidopsis thaliana phosphatase/ phosphoprotein phosphatase/ protein tyrosine phosphatase (AT3G02800) mRNA, complete cds [NM_111148]	NM_111148	phosphatase/ phosphoprotein phosphatase/ protein tyrosine phosphatase	NM_111148	At.41076
A_84_P22114	0.37523	0.476587	0.325729	AT3G03000	Arabidopsis thaliana calmodulin, putative (AT3G03000) mRNA, complete cds [NM_111170]	NM_111170	calmodulin, putative	NM_111170	At.20115
A_84_P791170	3.81605	2.47023	2.59525	AT3G03030	Arabidopsis thaliana F-box family protein (AT3G03030) mRNA, complete cds [NM_111173]	NM_111173	F-box family protein	NM_111173	At.51346
A_84_P762197	0.203773	2.43481	0.329114	AT3G03341	Arabidopsis thaliana unknown protein (AT3G03341) mRNA, complete cds [NM_001125087]	NM_001125087	hypothetical protein	NM_001125087	At.70470
A_84_P15464	0.221244	0.220872	0.210007	AT3G03670	Arabidopsis thaliana peroxidase, putative (AT3G03670) mRNA, complete cds [NM_111238]	NM_111238	peroxidase, putative	NM_111238	At.40941
A_84_P11714	0.226791	0.215509	0.199751	AT3G04210	Arabidopsis thaliana disease resistance protein (TIR-NBS class), putative (AT3G04210) mRNA, complete cds [NM_111292]	NM_111292	disease resistance protein (TIR-NBS class), putative	NM_111292	At.18791
A_84_P24008	0.0278975	0.0894249	0.0279975	AT3G04320	Arabidopsis thaliana endopeptidase inhibitor (AT3G04320) mRNA, complete cds [NM_111303]	NM_111303	endopeptidase inhibitor	NM_111303	At.40856
A_84_P606108	0.29833	0.300704	0.397522	AT3G04660	Arabidopsis thaliana F-box family protein (AT3G04660) mRNA, complete cds [NM_111338]	NM_111338	F-box family protein	NM_111338	At.40799
A_84_P790034	2.82983	4.1073	3.22255	AT3G05080	Arabidopsis thaliana unknown protein (AT3G05080) mRNA, complete cds [NM_111380]	NM_111380	hypothetical protein	NM_111380	At.48620
A_84_P574909	2.75858	2.4565	3.21198	AT3G05130	Arabidopsis thaliana unknown protein (AT3G05130) mRNA, complete cds [NM_111385]	NM_111385	hypothetical protein	NM_111385	At.65065
A_84_P502161	0.10405	0.107414	0.269676	AT3G05390	Arabidopsis thaliana unknown protein (AT3G05390) mRNA, complete cds [NM_111412]	NM_111412	hypothetical protein	NM_111412	At.50756
A_84_P13588	7.67281	2.3495	2.62666	AT3G05610	Arabidopsis thaliana pectinesterase family protein (AT3G05610) mRNA, complete cds [NM_111434]	NM_111434	pectinesterase family protein	NM_111434	At.40644
A_84_P20216	0.0334007	0.0342718	0.0318306	AT3G05950	Arabidopsis thaliana germin-like protein, putative (AT3G05950) mRNA, complete cds [NM_111469]	NM_111469	germin-like protein, putative	NM_111469	At.40590
A_84_P562958	3.14053	5.02064	2.1643	AT3G06220	Arabidopsis thaliana DNA binding / transcription factor (AT3G06220) mRNA, complete cds [NM_111497]	NM_111497	DNA binding / transcription factor	NM_111497	At.53201
A_84_P21157	20.0948	32.4839	2.26591	AT3G07120	Arabidopsis thaliana zinc finger (C3HC4-type RING finger) family protein (AT3G07120) mRNA, complete cds [NM_111592]	NM_111592	zinc finger (C3HC4-type RING finger) family protein	NM_111592	At.40398
A_84_P580265	0.107886	0.0997166	0.108877	AT3G07195	Arabidopsis thaliana proline-rich family protein (AT3G07195) mRNA, complete cds [NM_148695]	NM_148695	proline-rich family protein	NM_148695	At.50158
A_84_P16428	0.292165	0.131257	0.364447	AT3G07250	Arabidopsis thaliana nuclear transport factor 2 (NTF2) family protein / RNA recognition motif (RRM)-containing protein (AT3G07250) mRNA, complete cds [NM_111605]	NM_111605	nuclear transport factor 2 (NTF2) family protein / RNA recognition motif (RRM)-containing protein	NM_111605	At.53212
A_84_P843273	0.467113	0.332393	0.363821	AT3G07580	Arabidopsis thaliana unknown protein (AT3G07580) mRNA, complete cds [NM_111637]	NM_111637	hypothetical protein	NM_111637	At.18331
A_84_P294794	0.380218	0.425895	0.361389	AT3G07870	Arabidopsis thaliana F-box family protein (AT3G07870) mRNA, complete cds [NM_111666]	NM_111666	F-box family protein	NM_111666	At.25406
A_84_P21165	5.5091	0.24795	0.24175	AT3G07900	Arabidopsis thaliana unknown protein (AT3G07900) mRNA, complete cds [NM_111669]	NM_111669	hypothetical protein	NM_111669	At.66566
A_84_P574921	0.179274	0.233509	0.410261	AT3G08810	Arabidopsis thaliana kelch repeat-containing F-box family protein (AT3G08810) mRNA, complete cds [NM_111715]	NM_111715	kelch repeat-containing F-box family protein	NM_111715	At.49598
A_84_P834565	0.385935	0.394879	0.343084	AT3G08870	Arabidopsis thaliana lectin protein kinase, putative (AT3G08870) mRNA, complete cds [NM_111721]	NM_111721	lectin protein kinase, putative	NM_111721	At.40209
A_84_P23977	0.480835	0.392872	0.437744	AT3G09010	Arabidopsis thaliana protein kinase family protein (AT3G09010) mRNA, complete cds [NM_111735]	NM_111735	protein kinase family protein	NM_111735	At.40186
A_84_P831926	0.243007	0.229986	0.164348	AT3G09020	Arabidopsis thaliana alpha 1,4-glycosyltransferase family protein / glycosyltransferase sugar-binding DXD motif-containing protein (AT3G09020) mRNA, complete cds [NM_111736]	NM_111736	alpha 1,4-glycosyltransferase family protein / glycosyltransferase sugar-binding DXD motif-containing protein	NM_111736	At.40184
A_84_P504860	0.270927	0.159221	0.174253	AT3G09280	Arabidopsis thaliana unknown protein (AT3G09280) mRNA, complete cds [NM_111762]	NM_111762	hypothetical protein	NM_111762	At.65073
A_84_P230129	0.307392	0.278	0.303073	AT3G09490	Arabidopsis thaliana chloroplast lumen common family protein (AT3G09490) mRNA, complete cds [NM_111783]	NM_111783	chloroplast lumen common family protein	NM_111783	At.28776
A_84_P791505	0.416919	0.4261	0.40778	AT3G09620	Arabidopsis thaliana mRNA for putative RNA helicase, partial cds, clone: RAFL22-54-J08 [AK230021]	AK230021	DEAD/DEAH box helicase, putative		At.53239
A_84_P823802	0.474824	0.388145	0.418456	AT3G09830	Arabidopsis thaliana protein kinase, putative (AT3G09830) mRNA, complete cds [NM_111818]	NM_111818	protein kinase, putative	NM_111818	At.27699
A_84_P104356	0.226398	0.227544	0.22174	AT3G09925	Arabidopsis thaliana pollen Ole e 1 allergen and extensin family protein (AT3G09925) mRNA, complete cds [NM_148700]	NM_148700	pollen Ole e 1 allergen and extensin family protein	NM_148700	At.53242
A_84_P509286	3.86253	2.52575	2.9284	AT3G10290	Arabidopsis thaliana phosphate translocator-related (AT3G10290) mRNA, complete cds [NM_111864]	NM_111864	phosphate translocator-related	NM_111864	At.28112
A_84_P280890	0.182102	0.242464	0.168529	AT3G10320	Arabidopsis thaliana transferase, transferring glycosyl groups (AT3G10320) mRNA, complete cds [NM_111867]	NM_111867	transferase, transferring glycosyl groups	NM_111867	At.27684
A_84_P16421	0.128145	0.344606	0.264846	AT3G10590	Arabidopsis thaliana myb family transcription factor (AT3G10590) mRNA, complete cds [NM_111895]	NM_111895	myb family transcription factor	NM_111895	At.50167
A_84_P248495	0.368139	0.365816	0.317369	AT3G10595	Arabidopsis thaliana myb family transcription factor (AT3G10595) mRNA, complete cds [NM_148705]	NM_148705	myb family transcription factor	NM_148705	At.49612
A_84_P198484	0.234196	0.230363	0.213425	AT3G10930	Arabidopsis thaliana unknown protein (AT3G10930) mRNA, complete cds [NM_111930]	NM_111930	hypothetical protein	NM_111930	At.39835
A_84_P581169	3.63399	7.43144	2.49388	AT3G11000	Arabidopsis thaliana unknown protein (AT3G11000) mRNA, complete cds [NM_001161132]	NM_001161132	hypothetical protein	NM_001161132	At.22181
A_84_P10837	0.316281	0.34445	0.391413	AT3G12040	Arabidopsis thaliana DNA-3-methyladenine glycosylase (MAG) (AT3G12040) mRNA, complete cds [NM_112038]	NM_112038	DNA-3-methyladenine glycosylase (MAG)	NM_112038	At.5389
A_84_P279060	2.9259	3.02042	2.73765	AT3G12320	Arabidopsis thaliana unknown protein (AT3G12320) mRNA, complete cds [NM_112067]	NM_112067	hypothetical protein	NM_112067	At.17428
A_84_P515517	8.08487	9.17874	2.19172	AT3G12410	Arabidopsis thaliana 3'-5' exonuclease/ nucleic acid binding (AT3G12410) mRNA, complete cds [NM_112076]	NM_112076	3'-5' exonuclease/ nucleic acid binding	NM_112076	At.50891
A_84_P301610	7.70026	21.5943	2.06147	AT3G12470	Arabidopsis thaliana nucleic acid binding (AT3G12470) mRNA, complete cds [NM_112082]	NM_112082	nucleic acid binding	NM_112082	At.39591
A_84_P712812	0.304564	0.298072	0.388074	AT3G12502	Arabidopsis thaliana (AT3G12502) otherRNA [NR_022722]	NR_022722	miscRNA	NR_022722	At.74841
A_84_P12692	2.25143	3.5499	2.84833	AT3G12710	Arabidopsis thaliana methyladenine glycosylase family protein (AT3G12710) mRNA, complete cds [NM_112107]	NM_112107	methyladenine glycosylase family protein	NM_112107	At.23022
A_84_P23094	2.44015	2.10741	3.19771	AT3G12860	Arabidopsis thaliana nucleolar protein Nop56, putative (AT3G12860) mRNA, complete cds [NM_112122]	NM_112122	nucleolar protein Nop56, putative	NM_112122	At.53283
A_84_P837633	4.08441	2.58386	3.52483	AT3G12880	Arabidopsis thaliana invertase/pectin methylesterase inhibitor family protein (AT3G12880) mRNA, complete cds [NM_112124]	NM_112124	invertase/pectin methylesterase inhibitor family protein	NM_112124	At.50178
A_84_P20271	3.78304	0.412124	0.404713	AT3G12900	Arabidopsis thaliana oxidoreductase, 2OG-Fe(II) oxygenase family protein (AT3G12900) mRNA, complete cds [NM_112126]	NM_112126	oxidoreductase, 2OG-Fe(II) oxygenase family protein	NM_112126	At.53284
A_84_P272560	3.48976	2.65839	2.24527	AT3G12970	Arabidopsis thaliana unknown protein (AT3G12970) mRNA, complete cds [NM_112134]	NM_112134	hypothetical protein	NM_112134	At.39513
A_84_P818374	0.425875	0.439075	0.444977	AT3G13150	Arabidopsis thaliana pentatricopeptide (PPR) repeat-containing protein (AT3G13150) mRNA, complete cds [NM_112154]	NM_112154	pentatricopeptide (PPR) repeat-containing protein	NM_112154	At.8126
A_84_P856310	2.37179	2.2795	2.22065	AT3G13190	Arabidopsis thaliana myosin heavy chain-related (AT3G13190) mRNA, complete cds [NM_001084674]	NM_001084674	myosin heavy chain-related	NM_001084674	At.39472
A_84_P577620	0.244193	0.247861	0.270829	AT3G13435	Arabidopsis thaliana unknown protein (AT3G13435) mRNA, complete cds [NM_180246]	NM_180246	hypothetical protein	NM_180246	At.44189
A_84_P818748	0.249811	0.132847	0.197234	AT3G13560	Arabidopsis thaliana glycosyl hydrolase family 17 protein (AT3G13560) mRNA, complete cds [NM_112202]	NM_112202	glycosyl hydrolase family 17 protein	NM_112202	At.8269
A_84_P19342	0.262652	0.268643	0.267411	AT3G13610	Arabidopsis thaliana oxidoreductase, 2OG-Fe(II) oxygenase family protein (AT3G13610) mRNA, complete cds [NM_112207]	NM_112207	oxidoreductase, 2OG-Fe(II) oxygenase family protein	NM_112207	At.48654
A_84_P716619	0.421015	0.314495	0.30293	AT3G13940	Arabidopsis thaliana clone 112999 mRNA sequence [DQ108697]	DQ108697	DNA binding / DNA-directed RNA polymerase		At.73186
A_84_P507534	2.34773	7.05362	3.10616	AT3G14250	Arabidopsis thaliana protein binding / zinc ion binding (AT3G14250) mRNA, complete cds [NM_112283]	NM_112283	protein binding / zinc ion binding	NM_112283	At.53308
A_84_P16478	0.449962	0.1919	0.481758	AT3G14460	Arabidopsis thaliana disease resistance protein (NBS-LRR class), putative (AT3G14460) mRNA, complete cds [NM_112306]	NM_112306	disease resistance protein (NBS-LRR class), putative	NM_112306	At.65087
A_84_P17424	0.36136	0.312718	0.368817	AT3G14470	Arabidopsis thaliana disease resistance protein (NBS-LRR class), putative (AT3G14470) mRNA, complete cds [NM_112307]	NM_112307	disease resistance protein (NBS-LRR class), putative	NM_112307	At.39233
A_84_P110322	2.25892	2.39347	2.59456	AT3G14900	Arabidopsis thaliana unknown protein (AT3G14900) mRNA, complete cds [NM_112352]	NM_112352	hypothetical protein	NM_112352	At.39145
A_84_P588319	0.0414226	0.0395092	0.039759	AT3G15250	Arabidopsis thaliana unknown protein (AT3G15250) mRNA, complete cds [NM_112388]	NM_112388	hypothetical protein	NM_112388	At.50835
A_84_P102366	0.12851	0.477709	0.111575	AT3G15280	Arabidopsis thaliana unknown protein (AT3G15280) mRNA, complete cds [NM_112391]	NM_112391	hypothetical protein	NM_112391	At.27364
A_84_P563378	2.04856	2.63518	2.32993	AT3G15357	Arabidopsis thaliana unknown protein (AT3G15357) mRNA, complete cds [NM_112403]	NM_112403	hypothetical protein	NM_112403	At.39059
A_84_P762419	0.408753	0.425949	0.464776	AT3G15518	Arabidopsis thaliana unknown protein (AT3G15518) mRNA, complete cds [NM_001125163]	NM_001125163	hypothetical protein	NM_001125163	At.72746
A_84_P797216	0.055404	0.0409203	0.0890753	AT3G15536	Arabidopsis thaliana (AT3G15536) otherRNA [NR_027741]	NR_027741	miscRNA	NR_027741	At.68918
A_84_P584775	5.01158	2.22926	4.91701	AT3G15550	Arabidopsis thaliana unknown protein (AT3G15550) mRNA, complete cds [NM_112423]	NM_112423	hypothetical protein	NM_112423	At.53325
A_84_P81409	0.177023	0.187041	0.151376	AT3G15630	Arabidopsis thaliana unknown protein (AT3G15630) mRNA, complete cds [NM_112433]	NM_112433	hypothetical protein	NM_112433	At.20536
A_84_P818968	0.215749	0.176881	0.182164	AT3G15630	Arabidopsis thaliana unknown protein (AT3G15630) mRNA, complete cds [NM_112433]	NM_112433	hypothetical protein	NM_112433	At.20536
A_84_P761889	0.228926	0.242737	0.235285	AT3G16565	Arabidopsis thaliana ATP binding / alanine-tRNA ligase/ nucleic acid binding / nucleotide binding (AT3G16565) mRNA, complete cds [NM_148728]	NM_148728	ATP binding / alanine-tRNA ligase/ ligase, forming aminoacyl-tRNA and related compounds / nucleic acid binding / nucleotide binding	NM_148728	At.50991
A_84_P560739	0.0581062	0.141185	0.0586776	AT3G17265	Arabidopsis thaliana F-box family protein (AT3G17265) mRNA, complete cds [NM_180271]	NM_180271	F-box family protein	NM_180271	At.53350
A_84_P841627	2.0667	2.54189	2.57655	AT3G17830	Arabidopsis thaliana DNAJ heat shock family protein (AT3G17830) mRNA, complete cds [NM_112664]	NM_112664	DNAJ heat shock family protein	NM_112664	At.50194
A_84_P89709	0.209059	0.139284	0.460024	AT3G18720	Arabidopsis thaliana F-box family protein (AT3G18720) mRNA, complete cds [NM_112758]	NM_112758	F-box family protein	NM_112758	At.38505
A_84_P11768	0.18799	0.0955808	0.0451525	AT3G19030	Arabidopsis thaliana unknown protein (AT3G19030) mRNA, complete cds [NM_112789]	NM_112789	hypothetical protein	NM_112789	At.28720
A_84_P761070	8.00686	38.6664	48.6071	AT3G19184	Arabidopsis thaliana DNA binding (AT3G19184) mRNA, complete cds [NM_001035649]	NM_001035649	DNA binding	NM_001035649	At.63238
A_84_P760449	0.262896	0.256961	0.347759	AT3G19600	Arabidopsis thaliana phosphoprotein phosphatase (AT3G19600) mRNA, complete cds [NM_112850]	NM_112850	phosphoprotein phosphatase	NM_112850	At.53390
A_84_P761897	0.0594942	0.197082	0.0947016	AT3G19615	Arabidopsis thaliana unknown protein (AT3G19615) mRNA, complete cds [NM_001084720]	NM_001084720	hypothetical protein	NM_001084720	At.64120
A_84_P175641	0.353625	0.36564	0.269575	AT3G19660	Arabidopsis thaliana unknown protein (AT3G19660) mRNA, complete cds [NM_112856]	NM_112856	hypothetical protein	NM_112856	At.19756
A_84_P56760	0.154645	0.395027	0.233765	AT3G19680	Arabidopsis thaliana unknown protein (AT3G19680) mRNA, complete cds [NM_112858]	NM_112858	hypothetical protein	NM_112858	At.8144
A_84_P832673	0.104525	0.350526	0.067917	AT3G20340	Arabidopsis thaliana unknown protein (AT3G20340) mRNA, complete cds [NM_112925]	NM_112925	hypothetical protein	NM_112925	At.38253
A_84_P10802	0.205271	0.209619	0.256001	AT3G20380	Arabidopsis thaliana meprin and TRAF homology domain-containing protein / MATH domain-containing protein (AT3G20380) mRNA, complete cds [NM_112929]	NM_112929	meprin and TRAF homology domain-containing protein / MATH domain-containing protein	NM_112929	At.38247
A_84_P244235	0.0421973	0.0473499	0.0469766	AT3G20810	Arabidopsis thaliana transcription factor jumonji (jmjC) domain-containing protein (AT3G20810) mRNA, complete cds [NM_001035656]	NM_001035656	transcription factor jumonji (jmjC) domain-containing protein	NM_001035656	At.38175
A_84_P112892	0.140317	0.0620843	0.120139	AT3G21520	Arabidopsis thaliana unknown protein (AT3G21520) mRNA, complete cds [NM_113047]	NM_113047	hypothetical protein	NM_113047	At.66548
A_84_P838383	2.31308	3.11322	2.85934	AT3G21540	Arabidopsis thaliana transducin family protein / WD-40 repeat family protein (AT3G21540) mRNA, complete cds [NM_113049]	NM_113049	transducin family protein / WD-40 repeat family protein	NM_113049	At.28071
A_84_P516438	0.0486756	0.0487482	0.0555606	AT3G21570	Arabidopsis thaliana unknown protein (AT3G21570) mRNA, complete cds [NM_113052]	NM_113052	hypothetical protein	NM_113052	At.51365
A_84_P762519	0.315937	0.235431	0.344734	AT3G21781	Arabidopsis thaliana (AT3G21781) otherRNA [NR_022759]	NR_022759	miscRNA	NR_022759
A_84_P23101	2.10012	2.51052	2.56467	AT3G21890	Arabidopsis thaliana zinc finger (B-box type) family protein (AT3G21890) mRNA, complete cds [NM_113085]	NM_113085	zinc finger (B-box type) family protein	NM_113085	At.37979
A_84_P12699	0.492846	0.497383	0.480389	AT3G21980	Arabidopsis thaliana receptor-like protein kinase-related (AT3G21980) mRNA, complete cds [NM_113094]	NM_113094	receptor-like protein kinase-related	NM_113094	At.53429
A_84_P841170	0.0245822	0.0874176	0.0227373	AT3G22057	Arabidopsis thaliana unknown protein (AT3G22057) mRNA, complete cds [NM_001161165]	NM_001161165	hypothetical protein	NM_001161165	At.74667
A_84_P812910	0.0173639	0.019003	0.0428018	AT3G22235	Arabidopsis thaliana unknown protein (AT3G22235) mRNA, complete cds [NM_001161166]	NM_001161166	hypothetical protein	NM_001161166	At.23480
A_84_P125601	0.0275795	0.0308789	0.0621987	AT3G22240	Arabidopsis thaliana unknown protein (AT3G22240) mRNA, complete cds [NM_113122]	NM_113122	hypothetical protein	NM_113122	At.74724
A_84_P217278	0.107517	0.104947	0.219396	AT3G22570	Arabidopsis thaliana protease inhibitor/seed storage/lipid transfer protein (LTP) family protein (AT3G22570) mRNA, complete cds [NM_113156]	NM_113156	protease inhibitor/seed storage/lipid transfer protein (LTP) family protein	NM_113156	At.37854
A_84_P11771	0.142123	0.126016	0.121372	AT3G22930	Arabidopsis thaliana calmodulin, putative (AT3G22930) mRNA, complete cds [NM_113193]	NM_113193	calmodulin, putative	NM_113193	At.26260
A_84_P218328	0.37715	0.472022	0.243296	AT3G23170	Arabidopsis thaliana unknown protein (AT3G23170) mRNA, complete cds [NM_113218]	NM_113218	hypothetical protein	NM_113218	At.37753
A_84_P20248	3.75043	2.17026	2.07982	AT3G23230	Arabidopsis thaliana ethylene-responsive factor, putative (AT3G23230) mRNA, complete cds [NM_113224]	NM_113224	ethylene-responsive factor, putative	NM_113224	At.37741
A_84_P543920	0.360309	0.371744	0.370894	AT3G24260	Arabidopsis thaliana unknown protein (AT3G24260) mRNA, complete cds [NM_113332]	NM_113332	hypothetical protein	NM_113332	At.65146
A_84_P244005	0.440725	0.426299	0.41262	AT3G24760	Arabidopsis thaliana F-box family protein (AT3G24760) mRNA, complete cds [NM_113388]	NM_113388	F-box family protein	NM_113388	At.24730
A_84_P15115	0.477333	0.313836	4.61777	AT3G24982	Arabidopsis thaliana protein binding (AT3G24982) mRNA, complete cds [NM_113404]	NM_113404	protein binding	NM_113404	At.74134
A_84_P791558	2.55756	5.5716	2.813	AT3G25200	AYAYL45TRB pooled cDNA populations Arabidopsis thaliana cDNA, mRNA sequence [EG493951]	EG493951	hypothetical protein		At.53487
A_84_P11777	0.19293	0.190711	0.228549	AT3G25610	Arabidopsis thaliana haloacid dehalogenase-like hydrolase family protein (AT3G25610) mRNA, complete cds [NM_113459]	NM_113459	haloacid dehalogenase-like hydrolase family protein	NM_113459	At.49391
A_84_P106762	0.164012	0.13051	0.177178	AT3G25930	Arabidopsis thaliana universal stress protein (USP) family protein (AT3G25930) mRNA, complete cds [NM_113497]	NM_113497	universal stress protein (USP) family protein	NM_113497	At.43750
A_84_P566071	0.164484	0.141228	0.128699	AT3G25950	Arabidopsis thaliana unknown protein (AT3G25950) mRNA, complete cds [NM_113499]	NM_113499	hypothetical protein	NM_113499	At.50845
A_84_P247395	0.330875	0.413004	0.253761	AT3G26470	Arabidopsis thaliana unknown protein (AT3G26470) mRNA, complete cds [NM_113554]	NM_113554	hypothetical protein	NM_113554	At.20655
A_84_P15531	0.264071	0.406315	0.249792	AT3G26500	Arabidopsis thaliana leucine-rich repeat family protein (AT3G26500) mRNA, complete cds [NM_113557]	NM_113557	leucine-rich repeat family protein	NM_113557	At.37205
A_84_P797324	8.0955	10.0243	7.59179	AT3G27025	Arabidopsis thaliana unknown protein (AT3G27025) mRNA, complete cds [NM_180308]	NM_180308	hypothetical protein	NM_180308	At.50228
A_84_P761753	0.159601	0.124515	0.16063	AT3G27884	Arabidopsis thaliana (AT3G27884) otherRNA [NR_022786]	NR_022786	miscRNA	NR_022786	At.64558
A_84_P599072	0.397375	0.407684	0.393999	AT3G27910	Arabidopsis thaliana kelch repeat-containing protein (AT3G27910) mRNA, complete cds [NM_113707]	NM_113707	kelch repeat-containing protein	NM_113707	At.65169
A_84_P552783	2.6388	4.9021	2.00275	AT3G28170	Arabidopsis thaliana unknown protein (AT3G28170) mRNA, complete cds [NM_113736]	NM_113736	hypothetical protein	NM_113736	At.53529
A_84_P842718	0.133911	0.137978	0.134435	AT3G28280	Arabidopsis thaliana unknown protein (AT3G28280) mRNA, complete cds [NM_113747]	NM_113747	hypothetical protein	NM_113747	At.53534
A_84_P11780	5.46123	2.59791	2.62367	AT3G28500	Arabidopsis thaliana 60S acidic ribosomal protein P2 (RPP2C) (AT3G28500) mRNA, complete cds [NM_113770]	NM_113770	60S acidic ribosomal protein P2 (RPP2C)	NM_113770	At.6781
A_84_P594615	9.06746	0.220581	0.200073	AT3G28550	Arabidopsis thaliana proline-rich extensin-like family protein (AT3G28550) mRNA, complete cds [NM_113775]	NM_113775	proline-rich extensin-like family protein	NM_113775	At.10557
A_84_P588362	3.31702	3.29589	2.64654	AT3G28560	Arabidopsis thaliana unknown protein (AT3G28560) mRNA, complete cds [NM_113776]	NM_113776	hypothetical protein	NM_113776	At.53542
A_84_P84999	0.0806832	0.172092	0.249518	AT3G28580	Arabidopsis thaliana AAA-type ATPase family protein (AT3G28580) mRNA, complete cds [NM_113778]	NM_113778	AAA-type ATPase family protein	NM_113778	At.42770
A_84_P507584	0.435973	0.442158	0.449719	AT3G28680	Arabidopsis thaliana prolylcarboxypeptidase-related (AT3G28680) mRNA, complete cds [NM_113788]	NM_113788	prolylcarboxypeptidase-related	NM_113788	At.53546
A_84_P233539	0.288469	0.28186	0.267138	AT3G28790	Arabidopsis thaliana unknown protein (AT3G28790) mRNA, complete cds [NM_113800]	NM_113800	hypothetical protein	NM_113800	At.42732
A_84_P13625	0.323979	0.332567	0.314842	AT3G28940	Arabidopsis thaliana avirulence-responsive protein, putative / avirulence induced gene (AIG) protein, putative (AT3G28940) mRNA, complete cds [NM_113815]	NM_113815	avirulence-responsive protein, putative / avirulence induced gene (AIG) protein, putative	NM_113815	At.24324
A_84_P278240	0.410123	0.416403	0.403134	AT3G29040	Arabidopsis thaliana protein serine/threonine kinase (AT3G29040) mRNA, complete cds [NM_113826]	NM_113826	protein serine/threonine kinase	NM_113826	At.53556
A_84_P550150	0.015939	0.0162584	0.0154268	AT3G29080	Arabidopsis thaliana unknown protein (AT3G29080) mRNA, complete cds [NM_113831]	NM_113831	hypothetical protein	NM_113831	At.53558
A_84_P22146	0.0486501	0.0160363	0.0429526	AT3G29250	Arabidopsis thaliana oxidoreductase (AT3G29250) mRNA, complete cds [NM_001125265]	NM_001125265	copper ion binding / oxidoreductase	NM_001125265	At.47881
A_84_P12712	0.429526	0.416176	0.391457	AT3G29630	Arabidopsis thaliana glycosyltransferase family protein (AT3G29630) mRNA, complete cds [NM_113884]	NM_113884	glycosyltransferase family protein	NM_113884	At.74079
A_84_P97376	0.253168	0.254186	0.260669	AT3G29791	Arabidopsis thaliana unknown protein (AT3G29791) mRNA, complete cds [NM_113907]	NM_113907	hypothetical protein	NM_113907	At.50238
A_84_P762215	0.0779623	0.0774633	0.0678755	AT3G30222	Arabidopsis thaliana unknown protein (AT3G30222) mRNA, complete cds [NM_001125268]	NM_001125268	hypothetical protein	NM_001125268	At.73627
A_84_P22179	3.16086	3.0905	2.93978	AT3G30280	Arabidopsis thaliana transferase family protein (AT3G30280) mRNA, complete cds [NM_113927]	NM_113927	transferase family protein	NM_113927	At.65189
A_84_P762174	47.06	2.32034	3.6112	AT3G30456	Arabidopsis thaliana unknown protein (AT3G30456) mRNA, complete cds [NM_001125270]	NM_001125270	hypothetical protein	NM_001125270	At.73625
A_84_P796981	0.0134897	0.0134812	0.0127691	AT3G31910	Arabidopsis thaliana unknown protein (AT3G31910) mRNA, complete cds [NM_114012]	NM_114012	hypothetical protein	NM_114012	At.53620
A_84_P841334	2.13453	2.48788	2.01797	AT3G31950	Arabidopsis thaliana unknown protein (AT3G31950) mRNA, complete cds [NM_114017]	NM_114017	hypothetical protein	NM_114017	At.53623
A_84_P59770	3.1771	3.51935	3.86196	AT3G42130	Arabidopsis thaliana glycine-rich protein (AT3G42130) mRNA, complete cds [NM_114080]	NM_114080	glycine-rich protein	NM_114080	At.64614
A_84_P585722	2.22356	3.34731	2.69552	AT3G42990	Arabidopsis thaliana unknown protein (AT3G42990) mRNA, complete cds [NM_114167]	NM_114167	hypothetical protein	NM_114167	At.65225
A_84_P573240	2.14062	4.5614	4.20637	AT3G43110	Arabidopsis thaliana unknown protein (AT3G43110) mRNA, complete cds [NM_114179]	NM_114179	hypothetical protein	NM_114179	At.36321
A_84_P17461	0.482066	0.356955	0.349632	AT3G43430	Arabidopsis thaliana zinc finger (C3HC4-type RING finger) family protein (AT3G43430) mRNA, complete cds [NM_114211]	NM_114211	zinc finger (C3HC4-type RING finger) family protein	NM_114211	At.36274
A_84_P576786	6.21911	3.17863	4.60338	AT3G43580	Arabidopsis thaliana beta-galactosidase (AT3G43580) mRNA, complete cds [NM_114226]	NM_114226	beta-galactosidase	NM_114226	At.50242
A_84_P761085	0.497307	0.472871	0.453104	AT3G43833	Arabidopsis thaliana unknown protein (AT3G43833) mRNA, complete cds [NM_001035727]	NM_001035727	hypothetical protein	NM_001035727	At.63254
A_84_P857535	0.412838	0.324892	0.459888	AT3G44326	Arabidopsis thaliana unknown protein (AT3G44326) mRNA, complete cds [NM_001035730]	NM_001035730	hypothetical protein	NM_001035730	At.49638
A_84_P119342	0.00840284	0.00564237	0.00501371	AT3G44580	Arabidopsis thaliana unknown protein (AT3G44580) mRNA, complete cds [NM_114326]	NM_114326	hypothetical protein	NM_114326	At.65240
A_84_P761594	0.313598	0.31267	0.318037	AT3G45275	Arabidopsis thaliana unknown protein (AT3G45275) mRNA, complete cds [NM_001084774]	NM_001084774	hypothetical protein	NM_001084774	At.72164
A_84_P15575	0.0284745	0.0290614	0.0275966	AT3G45390	Arabidopsis thaliana lectin protein kinase family protein (AT3G45390) mRNA, complete cds [NM_114408]	NM_114408	lectin protein kinase family protein	NM_114408	At.53753
A_84_P24090	0.494787	0.405566	0.409698	AT3G45710	Arabidopsis thaliana proton-dependent oligopeptide transport (POT) family protein (AT3G45710) mRNA, complete cds [NM_114440]	NM_114440	proton-dependent oligopeptide transport (POT) family protein	NM_114440	At.35996
A_84_P19361	0.0504152	0.013279	0.0235316	AT3G45860	Arabidopsis thaliana receptor-like protein kinase, putative (AT3G45860) mRNA, complete cds [NM_114455]	NM_114455	receptor-like protein kinase, putative	NM_114455	At.35982
A_84_P837793	0.0473198	0.322531	0.235833	AT3G45920	Arabidopsis thaliana receptor protein kinase-related (AT3G45920) mRNA, complete cds [NM_114461]	NM_114461	receptor protein kinase-related	NM_114461	At.35937
A_84_P22199	0.348296	0.0801369	0.230936	AT3G45940	Arabidopsis thaliana alpha-xylosidase, putative (AT3G45940) mRNA, complete cds [NM_114463]	NM_114463	alpha-xylosidase, putative	NM_114463	At.53780
A_84_P12747	0.301725	0.228432	0.353551	AT3G46700	Arabidopsis thaliana UDP-glycosyltransferase/ transferase, transferring glycosyl groups (AT3G46700) mRNA, complete cds [NM_114537]	NM_114537	UDP-glycosyltransferase/ transferase, transferring glycosyl groups	NM_114537	At.42959
A_84_P15582	0.191307	0.193598	0.228304	AT3G46730	Arabidopsis thaliana disease resistance protein (CC-NBS class), putative (AT3G46730) mRNA, complete cds [NM_114540]	NM_114540	disease resistance protein (CC-NBS class), putative	NM_114540	At.65257
A_84_P514216	0.358244	0.133347	0.126962	AT3G46770	Arabidopsis thaliana transcriptional factor B3 family protein (AT3G46770) mRNA, complete cds [NM_001084784]	NM_001084784	transcriptional factor B3 family protein	NM_001084784	At.53802
A_84_P833688	0.364933	0.36357	0.330626	AT3G47050	Arabidopsis thaliana glycosyl hydrolase family 3 protein (AT3G47050) mRNA, complete cds [NM_114572]	NM_114572	glycosyl hydrolase family 3 protein	NM_114572	At.35850
A_84_P21259	0.457613	0.324937	0.429645	AT3G47090	Arabidopsis thaliana leucine-rich repeat transmembrane protein kinase, putative (AT3G47090) mRNA, complete cds [NM_114576]	NM_114576	leucine-rich repeat transmembrane protein kinase, putative	NM_114576	At.53811
A_84_P13694	0.471995	0.480616	0.493769	AT3G47190	Arabidopsis thaliana oxidoreductase, 2OG-Fe(II) oxygenase family protein (AT3G47190) mRNA, complete cds [NM_114586]	NM_114586	oxidoreductase, 2OG-Fe(II) oxygenase family protein	NM_114586	At.49646
A_84_P156895	0.349519	0.141466	0.232424	AT3G47210	Arabidopsis thaliana unknown protein (AT3G47210) mRNA, complete cds [NM_114588]	NM_114588	hypothetical protein	NM_114588	At.28442
A_84_P18423	0.366799	0.377141	0.264762	AT3G47480	Arabidopsis thaliana calcium-binding EF hand family protein (AT3G47480) mRNA, complete cds [NM_114616]	NM_114616	calcium-binding EF hand family protein	NM_114616	At.35802
A_84_P115312	0.336022	0.281941	0.290689	AT3G47860	Arabidopsis thaliana apolipoprotein D-related (AT3G47860) mRNA, complete cds [NM_114656]	NM_114656	apolipoprotein D-related	NM_114656	At.3254
A_84_P532443	0.149582	0.406111	0.273086	AT3G48020	Arabidopsis thaliana unknown protein (AT3G48020) mRNA, complete cds [NM_114671]	NM_114671	hypothetical protein	NM_114671	At.49396
A_84_P128706	0.0459571	0.0359273	0.0639912	AT3G48080	Arabidopsis thaliana lipase class 3 family protein / disease resistance protein-related (AT3G48080) mRNA, complete cds [NM_114677]	NM_114677	lipase class 3 family protein / disease resistance protein-related	NM_114677	At.62871
A_84_P17481	0.0310918	0.211112	0.0432245	AT3G48580	Arabidopsis thaliana xyloglucan:xyloglucosyl transferase, putative / xyloglucan endotransglycosylase, putative / endo-xyloglucan transferase, putat_ (AT3G48580) mRNA, complete cds [NM_114717]	NM_114717	xyloglucan:xyloglucosyl transferase, putative / xyloglucan endotransglycosylase, putative / endo-xyloglucan transferase, putative	NM_114717	At.35708
A_84_P23158	0.143564	0.18969	0.14498	AT3G48940	Arabidopsis thaliana remorin family protein (AT3G48940) mRNA, complete cds [NM_114753]	NM_114753	remorin family protein	NM_114753	At.53841
A_84_P786217	2.17403	2.26189	5.43104	AT3G49220	Arabidopsis thaliana mRNA for pectinesterase like protein, complete cds, clone: RAFL07-50-M01 [AK226672]	AK226672	pectinesterase family protein		At.24776
A_84_P549287	0.156915	0.160649	0.153368	AT3G49820	Arabidopsis thaliana unknown protein (AT3G49820) mRNA, complete cds [NM_114842]	NM_114842	hypothetical protein	NM_114842	At.53860
A_84_P794439	0.159511	0.0856131	0.105363	AT3G49840	BX834141 Arabidopsis thaliana Adult vegetative tissue Col-0 Arabidopsis thaliana cDNA clone GSLTLS12ZF08 3PRIM, mRNA sequence [BX834141]	BX834141	hypothetical protein		At.67607
A_84_P12760	0.17745	0.125326	0.148778	AT3G49930	Arabidopsis thaliana zinc finger (C2H2 type) family protein (AT3G49930) mRNA, complete cds [NM_114853]	NM_114853	zinc finger (C2H2 type) family protein	NM_114853	At.35551
A_84_P11816	0.167163	0.232222	0.0973824	AT3G50120	Arabidopsis thaliana unknown protein (AT3G50120) mRNA, complete cds [NM_114872]	NM_114872	hypothetical protein	NM_114872	At.51000
A_84_P13706	0.105014	0.22021	0.126609	AT3G50140	Arabidopsis thaliana unknown protein (AT3G50140) mRNA, complete cds [NM_114874]	NM_114874	hypothetical protein	NM_114874	At.35529
A_84_P21272	4.08688	6.94026	2.83061	AT3G50230	Arabidopsis thaliana leucine-rich repeat transmembrane protein kinase, putative (AT3G50230) mRNA, complete cds [NM_114883]	NM_114883	leucine-rich repeat transmembrane protein kinase, putative	NM_114883	At.35515
A_84_P10871	0.300687	0.48082	0.48982	AT3G50280	Arabidopsis thaliana transferase family protein (AT3G50280) mRNA, complete cds [NM_114888]	NM_114888	transferase family protein	NM_114888	At.53871
A_84_P167143	0.471275	0.480352	0.45866	AT3G50640	Arabidopsis thaliana unknown protein (AT3G50640) mRNA, complete cds [NM_114924]	NM_114924	hypothetical protein	NM_114924	At.35469
A_84_P17490	0.4129	0.441377	0.402493	AT3G50650	Arabidopsis thaliana scarecrow-like transcription factor 7 (SCL7) (AT3G50650) mRNA, complete cds [NM_114925]	NM_114925	scarecrow-like transcription factor 7 (SCL7)	NM_114925	At.42939
A_84_P826907	0.250754	0.41551	0.289985	AT3G50950	Arabidopsis thaliana disease resistance protein (CC-NBS-LRR class), putative (AT3G50950) mRNA, complete cds [NM_180346]	NM_180346	disease resistance protein (CC-NBS-LRR class), putative	NM_180346	At.3283
A_84_P762532	4.26173	9.31697	6.38529	AT3G51238	Arabidopsis thaliana (AT3G51238) otherRNA [NR_022829]	NR_022829	miscRNA	NR_022829	At.67970
A_84_P79265	0.124725	0.145178	0.222379	AT3G51330	Arabidopsis thaliana aspartyl protease family protein (AT3G51330) mRNA, complete cds [NM_114992]	NM_114992	aspartyl protease family protein	NM_114992	At.874
A_84_P845665	0.384399	0.382383	0.378866	AT3G51350	Arabidopsis thaliana aspartyl protease family protein (AT3G51350) mRNA, complete cds [NM_114994]	NM_114994	aspartyl protease family protein	NM_114994	At.50266
A_84_P833637	2.58858	2.86989	3.34718	AT3G51940	Arabidopsis thaliana unknown protein (AT3G51940) mRNA, complete cds [NM_115053]	NM_115053	hypothetical protein	NM_115053	At.35342
A_84_P700381	0.314236	0.448978	0.440329	AT3G52060	Arabidopsis thaliana mRNA for hypothetical protein, complete cds, clone: RAFL14-94-B21 [AK228417]	AK228417	hypothetical protein		At.68739
A_84_P507618	0.349145	0.218586	0.292269	AT3G52350	Arabidopsis thaliana D111/G-patch domain-containing protein (AT3G52350) mRNA, complete cds [NM_115095]	NM_115095	D111/G-patch domain-containing protein	NM_115095	At.65275
A_84_P509388	0.128627	0.300432	0.263212	AT3G52520	Arabidopsis thaliana unknown protein (AT3G52520) mRNA, complete cds [NM_115112]	NM_115112	hypothetical protein	NM_115112	At.35288
A_84_P834475	0.151733	0.268307	0.339655	AT3G53510	Arabidopsis thaliana ABC transporter family protein (AT3G53510) mRNA, complete cds [NM_115211]	NM_115211	ABC transporter family protein	NM_115211	At.35188
A_84_P23179	0.281089	0.283856	0.231115	AT3G53600	Arabidopsis thaliana zinc finger (C2H2 type) family protein (AT3G53600) mRNA, complete cds [NM_115220]	NM_115220	zinc finger (C2H2 type) family protein	NM_115220	At.49399
A_84_P11833	2.9204	2.36066	2.88555	AT3G53830	Arabidopsis thaliana regulator of chromosome condensation (RCC1) family protein / UVB-resistance protein-related (AT3G53830) mRNA, complete cds [NM_115243]	NM_115243	regulator of chromosome condensation (RCC1) family protein / UVB-resistance protein-related	NM_115243	At.22139
A_84_P12779	0.390277	0.311922	0.383934	AT3G54040	Arabidopsis thaliana photoassimilate-responsive protein-related (AT3G54040) mRNA, complete cds [NM_115264]	NM_115264	photoassimilate-responsive protein-related	NM_115264	At.23194
A_84_P24128	0.178287	0.37064	0.376411	AT3G54150	Arabidopsis thaliana embryo-abundant protein-related (AT3G54150) mRNA, complete cds [NM_115275]	NM_115275	embryo-abundant protein-related	NM_115275	At.27081
A_84_P568790	0.0477097	0.0497868	0.0430029	AT3G54450	Arabidopsis thaliana transporter (AT3G54450) mRNA, complete cds [NM_202702]	NM_202702	transporter	NM_202702	At.49680
A_84_P52840	2.59101	2.67417	2.58543	AT3G54500	Arabidopsis thaliana unknown protein (AT3G54500) mRNA, complete cds [NM_115307]	NM_115307	hypothetical protein	NM_115307	At.1460
A_84_P17511	9.90123	8.9006	2.49529	AT3G55190	Arabidopsis thaliana esterase/lipase/thioesterase family protein (AT3G55190) mRNA, complete cds [NM_115377]	NM_115377	esterase/lipase/thioesterase family protein	NM_115377	At.53936
A_84_P50100	3.52181	2.04013	2.11013	AT3G55240	Arabidopsis thaliana unknown protein (AT3G55240) mRNA, complete cds [NM_115382]	NM_115382	hypothetical protein	NM_115382	At.35039
A_84_P826495	0.318814	0.244751	0.341591	AT3G55450	Arabidopsis thaliana protein kinase, putative (AT3G55450) mRNA, complete cds [NM_115403]	NM_115403	protein kinase, putative	NM_115403	At.43151
A_84_P17513	3.13219	5.30779	4.17131	AT3G55580	Arabidopsis thaliana regulator of chromosome condensation (RCC1) family protein (AT3G55580) mRNA, complete cds [NM_115415]	NM_115415	regulator of chromosome condensation (RCC1) family protein	NM_115415	At.35013
A_84_P24136	0.449783	0.377958	0.409489	AT3G55940	Arabidopsis thaliana phosphoinositide-specific phospholipase C, putative (AT3G55940) mRNA, complete cds [NM_115452]	NM_115452	phosphoinositide-specific phospholipase C, putative	NM_115452	At.53946
A_84_P848321	2.05869	2.29274	2.65094	AT3G56130	Arabidopsis thaliana Full-length cDNA Complete sequence from clone GSLTFB34ZC08 of Flowers and buds of strain col-0 of Arabidopsis thaliana (thale cress) [BX822401]	BX822401	biotin/lipoyl attachment domain-containing protein		At.25224
A_84_P14679	0.349091	0.442505	0.311515	AT3G56200	Arabidopsis thaliana amino acid transporter family protein (AT3G56200) mRNA, complete cds [NM_115478]	NM_115478	amino acid transporter family protein	NM_115478	At.27645
A_84_P24139	0.173733	0.213476	0.253485	AT3G56500	Arabidopsis thaliana serine-rich protein-related (AT3G56500) mRNA, complete cds [NM_115508]	NM_115508	serine-rich protein-related	NM_115508	At.34932
A_84_P24142	0.293714	0.29961	0.289657	AT3G57370	Arabidopsis thaliana transcription factor IIB (TFIIB) family protein (AT3G57370) mRNA, complete cds [NM_115597]	NM_115597	transcription factor IIB (TFIIB) family protein	NM_115597	At.34838
A_84_P12794	0.35949	0.353368	0.315577	AT3G57460	Arabidopsis thaliana catalytic/ metal ion binding / metalloendopeptidase/ zinc ion binding (AT3G57460) mRNA, complete cds [NM_115606]	NM_115606	catalytic/ metal ion binding / metalloendopeptidase/ zinc ion binding	NM_115606	At.53967
A_84_P15629	0.479177	0.47868	0.460666	AT3G57480	Arabidopsis thaliana zinc finger (C2H2 type, AN1-like) family protein (AT3G57480) mRNA, complete cds [NM_115608]	NM_115608	zinc finger (C2H2 type, AN1-like) family protein	NM_115608	At.43073
A_84_P24144	0.301725	0.381613	0.324216	AT3G57640	Arabidopsis thaliana protein kinase family protein (AT3G57640) mRNA, complete cds [NM_115624]	NM_115624	protein kinase family protein	NM_115624	At.34816
A_84_P17522	0.258789	0.381608	0.204314	AT3G57700	Arabidopsis thaliana protein kinase, putative (AT3G57700) mRNA, complete cds [NM_115630]	NM_115630	protein kinase, putative	NM_115630	At.34809
A_84_P505357	0.32849	0.48904	0.318264	AT3G58960	Arabidopsis thaliana F-box family protein (AT3G58960) mRNA, complete cds [NM_115758]	NM_115758	F-box family protein	NM_115758
A_84_P851420	0.417696	0.452733	0.261946	AT3G59350	Arabidopsis thaliana serine/threonine protein kinase, putative (AT3G59350) mRNA, complete cds [NM_001035816]	NM_001035816	serine/threonine protein kinase, putative	NM_001035816	At.1517
A_84_P10911	2.67929	2.94553	3.44505	AT3G59510	Arabidopsis thaliana leucine-rich repeat family protein (AT3G59510) mRNA, complete cds [NM_115813]	NM_115813	leucine-rich repeat family protein	NM_115813	At.65293
A_84_P12803	0.307891	0.315074	0.302783	AT3G59730	Arabidopsis thaliana receptor lectin kinase, putative (AT3G59730) mRNA, complete cds [NM_115835]	NM_115835	receptor lectin kinase, putative	NM_115835	At.65294
A_84_P760632	0.412557	4.65747	0.263111	AT3G59930	Arabidopsis thaliana unknown protein (AT3G59930) mRNA, complete cds [NM_115856]	NM_115856	hypothetical protein	NM_115856	At.27376
A_84_P557290	0.165697	0.0822079	0.17307	AT3G60000	Arabidopsis thaliana unknown protein (AT3G60000) mRNA, complete cds [NM_001125388]	NM_001125388	hypothetical protein	NM_001125388	At.50857
A_84_P23208	0.136665	0.0561868	0.0739102	AT3G60420	Arabidopsis thaliana unknown protein (AT3G60420) mRNA, complete cds [NM_115906]	NM_115906	hypothetical protein	NM_115906	At.34452
A_84_P501421	3.66663	2.63839	3.5539	AT3G60670	Arabidopsis thaliana zinc-binding protein, putative (AT3G60670) mRNA, complete cds [NM_115931]	NM_115931	zinc-binding protein, putative	NM_115931	At.50297
A_84_P197244	0.155601	0.155245	0.144485	AT3G60710	Arabidopsis thaliana F-box family protein (AT3G60710) mRNA, complete cds [NM_115935]	NM_115935	F-box family protein	NM_115935	At.54020
A_84_P613352	0.0328981	0.0128064	0.0446673	AT3G61280	Arabidopsis thaliana unknown protein (AT3G61280) mRNA, complete cds [NM_001125402]	NM_001125402	hypothetical protein	NM_001125402	At.51230
A_84_P13754	0.220593	0.226143	0.210437	AT3G61400	Arabidopsis thaliana 2-oxoglutarate-dependent dioxygenase, putative (AT3G61400) mRNA, complete cds [NM_116004]	NM_116004	2-oxoglutarate-dependent dioxygenase, putative	NM_116004	At.34289
A_84_P762264	2.25092	2.76709	3.29533	AT3G61571	Arabidopsis thaliana unknown protein (AT3G61571) mRNA, complete cds [NM_001125405]	NM_001125405	hypothetical protein	NM_001125405	At.73550
A_84_P827123	0.0619958	0.0584699	0.0280388	AT3G61930	Arabidopsis thaliana unknown protein (AT3G61930) mRNA, complete cds [NM_116058]	NM_116058	hypothetical protein	NM_116058	At.34205
A_84_P22269	0.308948	0.0928654	0.0931954	AT3G62180	Arabidopsis thaliana invertase/pectin methylesterase inhibitor family protein (AT3G62180) mRNA, complete cds [NM_116083]	NM_116083	invertase/pectin methylesterase inhibitor family protein	NM_116083	At.50895
A_84_P14705	0.134368	0.130871	0.21026	AT3G62780	Arabidopsis thaliana C2 domain-containing protein (AT3G62780) mRNA, complete cds [NM_116143]	NM_116143	C2 domain-containing protein	NM_116143	At.34055
A_84_P575955	0.111419	0.108588	0.10482	AT3G62990	Arabidopsis thaliana unknown protein (AT3G62990) mRNA, complete cds [NM_116164]	NM_116164	hypothetical protein	NM_116164	At.50308
A_84_P12817	0.321231	0.310857	0.315884	AT3G63160	Arabidopsis thaliana unknown protein (AT3G63160) mRNA, complete cds [NM_116181]	NM_116181	hypothetical protein	NM_116181	At.24986
A_84_P113912	0.33127	0.338407	0.22947	AT4G00670	Arabidopsis thaliana DNA binding (AT4G00670) mRNA, complete cds [NM_116292]	NM_116292	DNA binding	NM_116292	At.48814
A_84_P10933	0.0964594	0.185981	0.21982	AT4G00700	Arabidopsis thaliana C2 domain-containing protein (AT4G00700) mRNA, complete cds [NM_116295]	NM_116295	C2 domain-containing protein	NM_116295	At.3773
A_84_P16605	0.295436	0.464618	0.217222	AT4G00870	Arabidopsis thaliana basic helix-loop-helix (bHLH) family protein (AT4G00870) mRNA, complete cds [NM_116313]	NM_116313	basic helix-loop-helix (bHLH) family protein	NM_116313	At.34506
A_84_P17551	0.455657	0.494793	0.483706	AT4G00880	Arabidopsis thaliana auxin-responsive family protein (AT4G00880) mRNA, complete cds [NM_116314]	NM_116314	auxin-responsive family protein	NM_116314	At.27133
A_84_P550225	0.268755	0.418665	0.187546	AT4G00955	Arabidopsis thaliana unknown protein (AT4G00955) mRNA, complete cds [NM_116323]	NM_116323	hypothetical protein	NM_116323	At.34494
A_84_P818915	0.251049	0.420721	0.330665	AT4G01080	Arabidopsis thaliana unknown protein (AT4G01080) mRNA, complete cds [NM_116338]	NM_116338	hypothetical protein	NM_116338	At.3792
A_84_P11880	0.443237	0.273208	0.329676	AT4G01110	Arabidopsis thaliana unknown protein (AT4G01110) mRNA, complete cds [NM_116341]	NM_116341	hypothetical protein	NM_116341	At.71291
A_84_P506769	0.365472	0.218622	0.190877	AT4G01160	Arabidopsis thaliana BTB/POZ domain-containing protein (AT4G01160) mRNA, complete cds [NM_116346]	NM_116346	BTB/POZ domain-containing protein	NM_116346	At.54069
A_84_P15660	0.364125	0.412583	0.399061	AT4G01230	Arabidopsis thaliana reticulon family protein (RTNLB7) (AT4G01230) mRNA, complete cds [NM_116353]	NM_116353	reticulon family protein (RTNLB7)	NM_116353	At.54073
A_84_P546148	2.4493	2.03283	2.27875	AT4G01580	Arabidopsis thaliana transcriptional factor B3 family protein (AT4G01580) mRNA, complete cds [NM_116389]	NM_116389	transcriptional factor B3 family protein	NM_116389	At.34404
A_84_P18500	0.400864	0.347766	0.424777	AT4G01700	Arabidopsis thaliana chitinase, putative (AT4G01700) mRNA, complete cds [NM_116400]	NM_116400	chitinase, putative	NM_116400	At.70176
A_84_P194534	0.476982	0.471825	0.439271	AT4G02482	Arabidopsis thaliana chloroplast outer envelope GTP-binding protein, putative (AT4G02482) mRNA, complete cds [NM_148197]	NM_148197	chloroplast outer envelope GTP-binding protein, putative	NM_148197	At.54099
A_84_P514754	4.01062	3.10408	2.04195	AT4G02810	Arabidopsis thaliana unknown protein (AT4G02810) mRNA, complete cds [NM_116515]	NM_116515	hypothetical protein	NM_116515	At.50314
A_84_P63974	0.187152	0.188132	0.161325	AT4G02910	Arabidopsis thaliana unknown protein (AT4G02910) mRNA, complete cds [NM_116525]	NM_116525	hypothetical protein	NM_116525	At.54102
A_84_P764169	0.456644	0.432947	0.399581	AT4G02950	Arabidopsis thaliana ubiquitin family protein (AT4G02950) mRNA, complete cds [NM_116529]	NM_116529	ubiquitin family protein	NM_116529	At.54103
A_84_P15669	0.479029	0.482069	2.62445	AT4G03290	Arabidopsis thaliana calcium-binding protein, putative (AT4G03290) mRNA, complete cds [NM_116567]	NM_116567	calcium-binding protein, putative	NM_116567	At.34199
A_84_P553761	0.134449	0.13741	0.131398	AT4G03470	Arabidopsis thaliana ankyrin repeat family protein (AT4G03470) mRNA, complete cds [NM_116585]	NM_116585	ankyrin repeat family protein	NM_116585	At.54115
A_84_P279270	0.476553	0.491458	0.470239	AT4G03500	Arabidopsis thaliana ankyrin repeat family protein (AT4G03500) mRNA, complete cds [NM_116588]	NM_116588	ankyrin repeat family protein	NM_116588	At.34164
A_84_P764560	0.450243	0.435077	0.441402	AT4G03505	Arabidopsis thaliana unknown protein (AT4G03505) mRNA, complete cds [NM_001036505]	NM_001036505	hypothetical protein	NM_001036505	At.73191
A_84_P765785	0.329057	0.385104	2.89421	AT4G03566	Arabidopsis thaliana unknown protein (AT4G03566) mRNA, complete cds [NM_001125454]	NM_001125454	hypothetical protein	NM_001125454	At.68367
A_84_P608917	0.47019	0.458122	0.443865	AT4G04090	Arabidopsis thaliana speckle-type POZ protein-related (AT4G04090) mRNA, complete cds [NM_116647]	NM_116647	speckle-type POZ protein-related	NM_116647	At.54130
A_84_P188764	0.467098	0.358067	0.372235	AT4G04330	Arabidopsis thaliana unknown protein (AT4G04330) mRNA, complete cds [NM_116671]	NM_116671	hypothetical protein	NM_116671	At.34032
A_84_P18510	0.150388	0.0926056	0.124241	AT4G04490	Arabidopsis thaliana protein kinase family protein (AT4G04490) mRNA, complete cds [NM_116687]	NM_116687	protein kinase family protein	NM_116687	At.54140
A_84_P19456	0.10623	0.0859793	0.0857238	AT4G04500	Arabidopsis thaliana protein kinase family protein (AT4G04500) mRNA, complete cds [NM_116688]	NM_116688	protein kinase family protein	NM_116688	At.34007
A_84_P20402	0.176592	0.159432	0.155895	AT4G04510	Arabidopsis thaliana protein kinase family protein (AT4G04510) mRNA, complete cds [NM_116689]	NM_116689	protein kinase family protein	NM_116689	At.34005
A_84_P22294	0.278078	0.382796	0.245873	AT4G04570	Arabidopsis thaliana protein kinase family protein (AT4G04570) mRNA, complete cds [NM_116695]	NM_116695	protein kinase family protein	NM_116695	At.33996
A_84_P531612	0.217465	0.472419	0.176572	AT4G04745	Arabidopsis thaliana unknown protein (AT4G04745) mRNA, complete cds [NM_148231]	NM_148231	hypothetical protein	NM_148231	At.49676
A_84_P785527	0.478846	0.452701	0.357493	AT4G04830	Arabidopsis thaliana methionine sulfoxide reductase domain-containing protein / SeIR domain-containing protein (AT4G04830) mRNA, complete cds [NM_116721]	NM_116721	methionine sulfoxide reductase domain-containing protein / SeIR domain-containing protein	NM_116721	At.21015
A_84_P264940	0.233061	0.163971	0.190809	AT4G05040	Arabidopsis thaliana ankyrin repeat family protein (AT4G05040) mRNA, complete cds [NM_116743]	NM_116743	ankyrin repeat family protein	NM_116743	At.4061
A_84_P16621	4.02263	4.49672	4.00215	AT4G05170	Arabidopsis thaliana DNA binding / transcription factor (AT4G05170) mRNA, complete cds [NM_116756]	NM_116756	DNA binding / transcription factor	NM_116756	At.51015
A_84_P14730	0.311501	0.323453	0.31783	AT4G05350	Arabidopsis thaliana zinc finger (C3HC4-type RING finger) family protein (AT4G05350) mRNA, complete cds [NM_116774]	NM_116774	zinc finger (C3HC4-type RING finger) family protein	NM_116774	At.64174
A_84_P599169	16.2386	10.0746	9.72669	AT4G07380	Arabidopsis thaliana unknown protein (AT4G07380) mRNA, complete cds [NM_116810]	NM_116810	hypothetical protein	NM_116810	At.54184
A_84_P761534	0.218744	0.31362	0.209458	AT4G07515	Arabidopsis thaliana clone asmbl_10083 LTP-like mRNA sequence [EF182813]	EF182813	hypothetical protein		At.69314
A_84_P18515	0.295485	0.192167	0.224044	AT4G07820	Arabidopsis thaliana pathogenesis-related protein, putative (AT4G07820) mRNA, complete cds [NM_116854]	NM_116854	pathogenesis-related protein, putative	NM_116854	At.49679
A_84_P16625	0.298242	0.300811	0.313341	AT4G08450	Arabidopsis thaliana disease resistance protein (TIR-NBS-LRR class), putative (AT4G08450) mRNA, complete cds [NM_116914]	NM_116914	disease resistance protein (TIR-NBS-LRR class), putative	NM_116914	At.54203
A_84_P512107	3.07191	3.11483	3.16974	AT4G08874	Arabidopsis thaliana unknown protein (AT4G08874) mRNA, complete cds [NM_148300]	NM_148300	hypothetical protein	NM_148300	At.65343
A_84_P12846	0.21555	0.215503	0.200571	AT4G09100	Arabidopsis thaliana zinc finger (C3HC4-type RING finger) family protein (AT4G09100) mRNA, complete cds [NM_116979]	NM_116979	zinc finger (C3HC4-type RING finger) family protein	NM_116979	At.54223
A_84_P13791	0.210376	0.335038	0.287155	AT4G09110	Arabidopsis thaliana zinc finger (C3HC4-type RING finger) family protein (AT4G09110) mRNA, complete cds [NM_116980]	NM_116980	zinc finger (C3HC4-type RING finger) family protein	NM_116980	At.54224
A_84_P15682	0.2702	0.476333	0.41255	AT4G09130	Arabidopsis thaliana zinc finger (C3HC4-type RING finger) family protein (AT4G09130) mRNA, complete cds [NM_116982]	NM_116982	zinc finger (C3HC4-type RING finger) family protein	NM_116982	At.54226
A_84_P765317	0.490475	0.495628	0.480128	AT4G09464	Arabidopsis thaliana unknown protein (AT4G09464) mRNA, complete cds [NM_001125483]	NM_001125483	hypothetical protein	NM_001125483	At.69223
A_84_P14740	0.269903	0.275771	0.265207	AT4G10240	Arabidopsis thaliana zinc finger (B-box type) family protein (AT4G10240) mRNA, complete cds [NM_117092]	NM_117092	zinc finger (B-box type) family protein	NM_117092	At.33641
A_84_P12851	0.0477542	0.0774359	0.101118	AT4G10500	Arabidopsis thaliana oxidoreductase, 2OG-Fe(II) oxygenase family protein (AT4G10500) mRNA, complete cds [NM_117118]	NM_117118	oxidoreductase, 2OG-Fe(II) oxygenase family protein	NM_117118	At.33626
A_84_P14741	0.410891	0.390108	0.391483	AT4G10530	Arabidopsis thaliana subtilase family protein (AT4G10530) mRNA, complete cds [NM_117121]	NM_117121	subtilase family protein	NM_117121	At.54260
A_84_P576883	0.124314	0.15479	0.124821	AT4G11000	Arabidopsis thaliana ankyrin repeat family protein (AT4G11000) mRNA, complete cds [NM_117170]	NM_117170	ankyrin repeat family protein	NM_117170	At.54268
A_84_P185874	0.482541	0.496353	2.11599	AT4G11170	Arabidopsis thaliana disease resistance protein (TIR-NBS-LRR class), putative (AT4G11170) mRNA, complete cds [NM_117187]	NM_117187	disease resistance protein (TIR-NBS-LRR class), putative	NM_117187	At.49404
A_84_P15691	4.40459	4.90844	2.18046	AT4G11460	Arabidopsis thaliana protein kinase family protein (AT4G11460) mRNA, complete cds [NM_117217]	NM_117217	protein kinase family protein	NM_117217	At.54274
A_84_P16637	2.69233	2.35364	2.40628	AT4G11470	Arabidopsis thaliana protein kinase family protein (AT4G11470) mRNA, complete cds [NM_117218]	NM_117218	protein kinase family protein	NM_117218	At.54275
A_84_P106792	0.350357	0.472863	0.403189	AT4G11550	Arabidopsis thaliana DC1 domain-containing protein (AT4G11550) mRNA, complete cds [NM_117224]	NM_117224	DC1 domain-containing protein	NM_117224	At.65359
A_84_P506796	0.297414	0.299772	0.289826	AT4G11700	Arabidopsis thaliana unknown protein (AT4G11700) mRNA, complete cds [NM_117239]	NM_117239	hypothetical protein	NM_117239	At.65360
A_84_P827321	0.134268	0.145239	0.131853	AT4G11890	Arabidopsis thaliana protein kinase family protein (AT4G11890) mRNA, complete cds [NM_117259]	NM_117259	protein kinase family protein	NM_117259	At.33526
A_84_P567973	0.377953	0.469712	0.363632	AT4G11950	Arabidopsis thaliana unknown protein (AT4G11950) mRNA, complete cds [NM_117265]	NM_117265	hypothetical protein	NM_117265	At.65366
A_84_P16640	0.184178	0.0399306	0.0386053	AT4G12270	Arabidopsis thaliana copper amine oxidase family protein (AT4G12270) mRNA, complete cds [NM_117297]	NM_117297	copper amine oxidase family protein	NM_117297	At.54290
A_84_P17586	0.281161	0.270505	0.334654	AT4G12280	Arabidopsis thaliana copper amine oxidase family protein (AT4G12280) mRNA, complete cds [NM_117298]	NM_117298	copper amine oxidase family protein	NM_117298	At.33486
A_84_P18532	0.109762	0.0915152	0.0820468	AT4G12290	Arabidopsis thaliana amine oxidase/ copper ion binding / quinone binding (AT4G12290) mRNA, complete cds [NM_117299]	NM_117299	amine oxidase/ copper ion binding / quinone binding	NM_117299	At.19654
A_84_P156615	4.11721	3.49637	7.55614	AT4G12490	Arabidopsis thaliana protease inhibitor/seed storage/lipid transfer protein (LTP) family protein (AT4G12490) mRNA, complete cds [NM_117319]	NM_117319	protease inhibitor/seed storage/lipid transfer protein (LTP) family protein	NM_117319	At.48850
A_84_P103016	3.00814	2.37702	3.5236	AT4G12500	Arabidopsis thaliana protease inhibitor/seed storage/lipid transfer protein (LTP) family protein (AT4G12500) mRNA, complete cds [NM_117320]	NM_117320	protease inhibitor/seed storage/lipid transfer protein (LTP) family protein	NM_117320	At.33470
A_84_P523657	0.167356	0.0176659	0.216181	AT4G12545	Arabidopsis thaliana protease inhibitor/seed storage/lipid transfer protein (LTP) family protein (AT4G12545) mRNA, complete cds [NM_179035]	NM_179035	protease inhibitor/seed storage/lipid transfer protein (LTP) family protein	NM_179035	At.46043
A_84_P765702	0.437194	0.439788	0.444869	AT4G12617	Arabidopsis thaliana unknown protein (AT4G12617) mRNA, complete cds [NM_001125500]	NM_001125500	hypothetical protein	NM_001125500	At.73506
A_84_P18534	2.42931	2.13113	3.09195	AT4G12740	Arabidopsis thaliana adenine-DNA glycosylase-related / MYH-related (AT4G12740) mRNA, complete cds [NM_117343]	NM_117343	adenine-DNA glycosylase-related / MYH-related	NM_117343	At.54294
A_84_P11916	3.37044	2.48778	2.58821	AT4G12870	Arabidopsis thaliana gamma interferon responsive lysosomal thiol reductase family protein / GILT family protein (AT4G12870) mRNA, complete cds [NM_117356]	NM_117356	gamma interferon responsive lysosomal thiol reductase family protein / GILT family protein	NM_117356	At.3102
A_84_P803904	2.69682	3.81469	2.13863	AT4G12880	BP571456 RAFL14 Arabidopsis thaliana cDNA clone RAFL14-76-F15 3', mRNA sequence [BP571456]	BP571456	plastocyanin-like domain-containing protein		At.73069
A_84_P552898	0.28661	0.285357	0.377078	AT4G12930	Arabidopsis thaliana unknown protein (AT4G12930) mRNA, complete cds [NM_117362]	NM_117362	hypothetical protein	NM_117362	At.50897
A_84_P546717	0.338624	0.345718	16.0892	AT4G12940	Arabidopsis thaliana unknown protein (AT4G12940) mRNA, complete cds [NM_117363]	NM_117363	hypothetical protein	NM_117363	At.51018
A_84_P608053	0.201389	0.126847	0.294131	AT4G13320	Arabidopsis thaliana unknown protein (AT4G13320) mRNA, complete cds [NM_117405]	NM_117405	hypothetical protein	NM_117405	At.33388
A_84_P832842	2.29595	3.4483	2.48712	AT4G13800	Arabidopsis thaliana permease-related (AT4G13800) mRNA, complete cds [NM_117454]	NM_117454	permease-related	NM_117454	At.33337
A_84_P833758	0.30738	0.196181	0.333939	AT4G13860	Arabidopsis thaliana glycine-rich RNA-binding protein, putative (AT4G13860) mRNA, complete cds [NM_117460]	NM_117460	glycine-rich RNA-binding protein, putative	NM_117460	At.33330
A_84_P253555	2.81111	0.387345	2.23611	AT4G14090	Arabidopsis thaliana UDP-glucoronosyl/UDP-glucosyl transferase family protein (AT4G14090) mRNA, complete cds [NM_117485]	NM_117485	UDP-glucoronosyl/UDP-glucosyl transferase family protein	NM_117485	At.50337
A_84_P575998	0.109067	0.135169	0.109651	AT4G14365	Arabidopsis thaliana zinc finger (C3HC4-type RING finger) family protein / ankyrin repeat family protein (AT4G14365) mRNA, complete cds [NM_117514]	NM_117514	zinc finger (C3HC4-type RING finger) family protein / ankyrin repeat family protein	NM_117514	At.23786
A_84_P595614	0.0266086	0.0275313	0.0429704	AT4G14390	Arabidopsis thaliana ankyrin repeat family protein (AT4G14390) mRNA, complete cds [NM_117518]	NM_117518	ankyrin repeat family protein	NM_117518	At.54317
A_84_P90799	3.00887	2.25487	2.1493	AT4G14600	Arabidopsis thaliana unknown protein (AT4G14600) mRNA, complete cds [NM_117540]	NM_117540	hypothetical protein	NM_117540	At.33264
A_84_P834131	2.0219	4.1149	3.15905	AT4G14650	Arabidopsis thaliana unknown protein (AT4G14650) mRNA, complete cds [NM_117547]	NM_117547	hypothetical protein	NM_117547	At.50694
A_84_P17688	0.0119772	0.0113253	0.00981725	AT4G14695	Arabidopsis thaliana unknown protein (AT4G14695) mRNA, complete cds [NM_117552]	NM_117552	hypothetical protein	NM_117552	At.33251
A_84_P550260	0.421312	0.401406	0.402522	AT4G14815	Arabidopsis thaliana protease inhibitor/seed storage/lipid transfer protein (LTP) family protein (AT4G14815) mRNA, complete cds [NM_117567]	NM_117567	protease inhibitor/seed storage/lipid transfer protein (LTP) family protein	NM_117567	At.33237
A_84_P537852	0.414902	0.303247	0.371827	AT4G14830	Arabidopsis thaliana unknown protein (AT4G14830) mRNA, complete cds [NM_117569]	NM_117569	hypothetical protein	NM_117569	At.33235
A_84_P18635	0.252133	0.245685	0.226422	AT4G15160	Arabidopsis thaliana lipid binding / structural constituent of cell wall (AT4G15160) mRNA, complete cds [NM_117605]	NM_117605	lipid binding / structural constituent of cell wall	NM_117605	At.25327
A_84_P94319	0.415272	0.469498	0.393542	AT4G15236	Arabidopsis thaliana ATP binding / ATPase/ nucleoside-triphosphatase/ nucleotide binding (AT4G15236) mRNA, complete cds [NM_148328]	NM_148328	ATP binding / ATPase/ nucleoside-triphosphatase/ nucleotide binding	NM_148328	At.54334
A_84_P764623	2.81746	3.49907	2.42026	AT4G15248	Arabidopsis thaliana zinc ion binding (AT4G15248) mRNA, complete cds [NM_001036568]	NM_001036568	zinc ion binding	NM_001036568	At.63271
A_84_P22420	0.362439	0.0969378	0.440105	AT4G15390	Arabidopsis thaliana transferase family protein (AT4G15390) mRNA, complete cds [NM_117627]	NM_117627	transferase family protein	NM_117627	At.26884
A_84_P23366	0.1231	0.234778	0.195251	AT4G15400	Arabidopsis thaliana transferase family protein (AT4G15400) mRNA, complete cds [NM_117628]	NM_117628	transferase family protein	NM_117628	At.4342
A_84_P243495	0.26653	0.393362	0.362153	AT4G15660	Arabidopsis thaliana glutaredoxin family protein (AT4G15660) mRNA, complete cds [NM_117657]	NM_117657	glutaredoxin family protein	NM_117657	At.33156
A_84_P159575	0.346878	0.429708	0.261509	AT4G15765	Arabidopsis thaliana electron carrier/ monooxygenase/ oxidoreductase (AT4G15765) mRNA, complete cds [NM_148336]	NM_148336	electron carrier/ monooxygenase/ oxidoreductase	NM_148336	At.45871
A_84_P796323	2.28697	2.89662	3.26014	AT4G15820	Arabidopsis thaliana clone 39757 mRNA, complete sequence [AY087936]	AY087936	hypothetical protein		At.68470
A_84_P835578	2.33238	2.66278	3.05617	AT4G15830	Arabidopsis thaliana binding (AT4G15830) mRNA, complete cds [NM_117675]	NM_117675	binding	NM_117675	At.68470
A_84_P833040	0.19678	0.162979	0.202285	AT4G16050	Arabidopsis thaliana unknown protein (AT4G16050) mRNA, complete cds [NM_117698]	NM_117698	hypothetical protein	NM_117698	At.33116
A_84_P210868	0.423281	0.413381	0.452221	AT4G16146	Arabidopsis thaliana unknown protein (AT4G16146) mRNA, complete cds [NM_117709]	NM_117709	hypothetical protein	NM_117709	At.33107
A_84_P843973	0.060652	0.0607363	0.0492753	AT4G16200	Arabidopsis thaliana SWAP (Suppressor-of-White-APricot)/surp domain-containing protein (AT4G16200) mRNA, complete cds [NM_117716]	NM_117716	SWAP (Suppressor-of-White-APricot)/surp domain-containing protein	NM_117716	At.50346
A_84_P17693	0.409752	0.220799	0.343963	AT4G16260	Arabidopsis thaliana catalytic/ cation binding / hydrolase, hydrolyzing O-glycosyl compounds (AT4G16260) mRNA, complete cds [NM_117722]	NM_117722	catalytic/ cation binding / hydrolase, hydrolyzing O-glycosyl compounds	NM_117722	At.22570
A_84_P275810	0.439404	0.451331	0.427941	AT4G16610	Arabidopsis thaliana zinc finger (C2H2 type) family protein (AT4G16610) mRNA, complete cds [NM_117762]	NM_117762	zinc finger (C2H2 type) family protein	NM_117762	At.33065
A_84_P784525	0.30044	0.303741	0.213584	AT4G17098	Arabidopsis thaliana (AT4G17098) otherRNA [NR_022976]	NR_022976	miscRNA	NR_022976	At.4460
A_84_P527222	0.28638	0.407647	0.328761	AT4G17140	Arabidopsis thaliana unknown protein (AT4G17140) mRNA, complete cds [NM_001160773]	NM_001160773	hypothetical protein	NM_001160773	At.33023
A_84_P764796	0.269921	0.138884	0.127859	AT4G17718	Arabidopsis thaliana unknown protein (AT4G17718) mRNA, complete cds [NM_001036579]	NM_001036579	hypothetical protein	NM_001036579	At.63287
A_84_P247805	0.11045	0.110063	0.11195	AT4G17780	Arabidopsis thaliana F-box family protein (AT4G17780) mRNA, complete cds [NM_117887]	NM_117887	F-box family protein	NM_117887	At.54380
A_84_P855363	0.379749	0.332742	0.448866	AT4G17910	Arabidopsis thaliana transferase, transferring acyl groups (AT4G17910) mRNA, complete cds [NM_117901]	NM_117901	transferase, transferring acyl groups	NM_117901	At.50351
A_84_P63594	0.378798	0.350517	0.298703	AT4G18205	Arabidopsis thaliana unknown protein (AT4G18205) mRNA, complete cds [NM_001036587]	NM_001036587	hypothetical protein	NM_001036587	At.1986
A_84_P844447	0.146856	0.144534	0.143427	AT4G18250	Arabidopsis thaliana receptor serine/threonine kinase, putative (AT4G18250) mRNA, complete cds [NM_117935]	NM_117935	receptor serine/threonine kinase, putative	NM_117935	At.32927
A_84_P275980	0.240705	0.322991	0.217005	AT4G18980	Arabidopsis thaliana unknown protein (AT4G18980) mRNA, complete cds [NM_118016]	NM_118016	hypothetical protein	NM_118016	At.32851
A_84_P10034	0.25506	0.196294	0.229449	AT4G18990	Arabidopsis thaliana xyloglucan:xyloglucosyl transferase, putative / xyloglucan endotransglycosylase, putative / endo-xyloglucan transferase, putat_ (AT4G18990) mRNA, complete cds [NM_118017]	NM_118017	xyloglucan:xyloglucosyl transferase, putative / xyloglucan endotransglycosylase, putative / endo-xyloglucan transferase, putative	NM_118017	At.32850
A_84_P605430	0.285302	0.268924	0.415583	AT4G19095	Arabidopsis thaliana unknown protein (AT4G19095) mRNA, complete cds [NM_118028]	NM_118028	hypothetical protein	NM_118028	At.70324
A_84_P825260	0.274312	0.42208	0.340237	AT4G19390	Arabidopsis thaliana unknown protein (AT4G19390) mRNA, complete cds [NM_118059]	NM_118059	hypothetical protein	NM_118059	At.19094
A_84_P765727	0.246519	0.241737	0.235749	AT4G19512	Arabidopsis thaliana unknown protein (AT4G19512) mRNA, complete cds [NM_001125543]	NM_001125543	hypothetical protein	NM_001125543	At.67426
A_84_P242113	0.352653	0.49756	0.338474	AT4G19520	Arabidopsis thaliana disease resistance protein (TIR-NBS-LRR class), putative (AT4G19520) mRNA, complete cds [NM_118072]	NM_118072	disease resistance protein (TIR-NBS-LRR class), putative	NM_118072	At.2018
A_84_P587616	2.78527	2.34254	2.82804	AT4G19650	Arabidopsis thaliana unknown protein (AT4G19650) mRNA, complete cds [NM_118085]	NM_118085	hypothetical protein	NM_118085	At.54414
A_84_P15710	0.186524	0.269629	0.242088	AT4G20110	Arabidopsis thaliana vacuolar sorting receptor, putative (AT4G20110) mRNA, complete cds [NM_118130]	NM_118130	vacuolar sorting receptor, putative	NM_118130	At.32746
A_84_P529887	3.93384	4.61465	2.55484	AT4G20190	Arabidopsis thaliana unknown protein (AT4G20190) mRNA, complete cds [NM_118138]	NM_118138	hypothetical protein	NM_118138	At.65411
A_84_P831942	2.08124	3.39654	2.91364	AT4G20320	Arabidopsis thaliana CTP synthase/ catalytic (AT4G20320) mRNA, complete cds [NM_001084942]	NM_001084942	CTP synthase/ catalytic	NM_001084942	At.44064
A_84_P18550	0.284648	0.370374	0.318019	AT4G20780	Arabidopsis thaliana calcium-binding protein, putative (AT4G20780) mRNA, complete cds [NM_118196]	NM_118196	calcium-binding protein, putative	NM_118196	At.32700
A_84_P125591	0.263646	0.304641	0.250385	AT4G21830	Arabidopsis thaliana methionine sulfoxide reductase domain-containing protein / SeIR domain-containing protein (AT4G21830) mRNA, complete cds [NM_118303]	NM_118303	methionine sulfoxide reductase domain-containing protein / SeIR domain-containing protein	NM_118303	At.25145
A_84_P764120	0.404354	0.422451	0.339841	AT4G21830	Arabidopsis thaliana methionine sulfoxide reductase domain-containing protein / SeIR domain-containing protein (AT4G21830) mRNA, complete cds [NM_118303]	NM_118303	methionine sulfoxide reductase domain-containing protein / SeIR domain-containing protein	NM_118303	At.25145
A_84_P68884	0.0911371	0.275482	0.156696	AT4G21840	Arabidopsis thaliana methionine sulfoxide reductase domain-containing protein / SelR domain-containing protein (AT4G21840) mRNA, complete cds [NM_118304]	NM_118304	methionine sulfoxide reductase domain-containing protein / SelR domain-containing protein	NM_118304	At.32596
A_84_P534335	3.36147	3.77729	2.1698	AT4G21970	Arabidopsis thaliana unknown protein (AT4G21970) mRNA, complete cds [NM_118318]	NM_118318	hypothetical protein	NM_118318	At.54464
A_84_P555590	0.284956	0.242449	0.309578	AT4G22212	Arabidopsis thaliana unknown protein (AT4G22212) mRNA, complete cds [NM_118344]	NM_118344	hypothetical protein	NM_118344	At.19889
A_84_P18557	0.266107	2.12032	0.233483	AT4G22470	Arabidopsis thaliana protease inhibitor/seed storage/lipid transfer protein (LTP) family protein (AT4G22470) mRNA, complete cds [NM_118373]	NM_118373	protease inhibitor/seed storage/lipid transfer protein (LTP) family protein	NM_118373	At.2495
A_84_P764946	5.5359	2.0853	2.39801	AT4G22505	Arabidopsis thaliana unknown protein (AT4G22505) mRNA, complete cds [NM_001160791]	NM_001160791	hypothetical protein	NM_001160791	At.74604
A_84_P521926	2.38549	2.30499	2.90013	AT4G22510	Arabidopsis thaliana unknown protein (AT4G22510) mRNA, complete cds [NM_118377]	NM_118377	hypothetical protein	NM_118377	At.65415
A_84_P764933	2.4496	2.13525	2.57836	AT4G22513	Arabidopsis thaliana unknown protein (AT4G22513) mRNA, complete cds [NM_001084959]	NM_001084959	hypothetical protein	NM_001084959	At.69106
A_84_P764950	2.68586	2.21289	3.21526	AT4G22517	Arabidopsis thaliana unknown protein (AT4G22517) mRNA, complete cds [NM_001084960]	NM_001084960	hypothetical protein	NM_001084960	At.65415
A_84_P22341	2.81401	2.58595	2.1977	AT4G22520	Arabidopsis thaliana protease inhibitor/seed storage/lipid transfer protein (LTP) family protein (AT4G22520) mRNA, complete cds [NM_118378]	NM_118378	protease inhibitor/seed storage/lipid transfer protein (LTP) family protein	NM_118378	At.54478
A_84_P23287	0.435268	0.431332	0.397225	AT4G22530	Arabidopsis thaliana embryo-abundant protein-related (AT4G22530) mRNA, complete cds [NM_118379]	NM_118379	embryo-abundant protein-related	NM_118379	At.32526
A_84_P14774	0.0587578	0.0644155	0.0881902	AT4G22610	Arabidopsis thaliana protease inhibitor/seed storage/lipid transfer protein (LTP) family protein (AT4G22610) mRNA, complete cds [NM_118387]	NM_118387	protease inhibitor/seed storage/lipid transfer protein (LTP) family protein	NM_118387	At.43045
A_84_P584962	0.0998056	0.101872	0.159993	AT4G22650	Arabidopsis thaliana unknown protein (AT4G22650) mRNA, complete cds [NM_118391]	NM_118391	hypothetical protein	NM_118391	At.54481
A_84_P764586	2.07845	0.399988	0.393941	AT4G22666	Arabidopsis thaliana unknown protein (AT4G22666) mRNA, complete cds [NM_001125560]	NM_001125560	hypothetical protein	NM_001125560	At.47958
A_84_P20450	0.31778	0.335467	0.26434	AT4G22770	Arabidopsis thaliana DNA-binding family protein (AT4G22770) mRNA, complete cds [NM_118406]	NM_118406	DNA-binding family protein	NM_118406	At.32499
A_84_P23288	0.201756	0.300831	0.19216	AT4G22810	Arabidopsis thaliana DNA-binding protein-related (AT4G22810) mRNA, complete cds [NM_118410]	NM_118410	DNA-binding protein-related	NM_118410	At.32494
A_84_P226189	3.0924	2.73544	3.19475	AT4G22860	Arabidopsis thaliana unknown protein (AT4G22860) mRNA, complete cds [NM_001084961]	NM_001084961	hypothetical protein	NM_001084961	At.32488
A_84_P16667	0.070613	0.049294	0.050459	AT4G22940	Arabidopsis thaliana protein kinase family protein (AT4G22940) mRNA, complete cds [NM_118423]	NM_118423	protein kinase family protein	NM_118423	At.32483
A_84_P506839	0.170076	0.15989	0.160665	AT4G22980	Arabidopsis thaliana unknown protein (AT4G22980) mRNA, complete cds [NM_118427]	NM_118427	hypothetical protein	NM_118427	At.64195
A_84_P13831	0.059285	0.078854	0.138494	AT4G23150	Arabidopsis thaliana protein kinase family protein (AT4G23150) mRNA, complete cds [NM_118444]	NM_118444	protein kinase family protein	NM_118444	At.32463
A_84_P844205	0.145704	0.128726	0.13225	AT4G23160	Arabidopsis thaliana protein kinase family protein (AT4G23160) mRNA, complete cds [NM_118445]	NM_118445	protein kinase family protein	NM_118445	At.49407
A_84_P765288	0.434291	0.446775	0.447094	AT4G23205	Arabidopsis thaliana (AT4G23205) otherRNA [NR_022995]	NR_022995	miscRNA	NR_022995	At.65822
A_84_P784449	0.412606	0.35554	0.335083	AT4G23220	Arabidopsis thaliana kinase (AT4G23220) mRNA, complete cds [NM_118451]	NM_118451	kinase	NM_118451	At.2200
A_84_P312233	0.217037	0.196007	0.19933	AT4G23230	Arabidopsis thaliana protein kinase family protein (AT4G23230) mRNA, complete cds [NM_118452]	NM_118452	protein kinase family protein	NM_118452	At.27300
A_84_P828734	0.311008	0.497473	0.327912	AT4G23260	Arabidopsis thaliana ATP binding / protein kinase/ protein serine/threonine kinase/ protein tyrosine kinase (AT4G23260) mRNA, complete cds [NM_118455]	NM_118455	ATP binding / protein kinase/ protein serine/threonine kinase/ protein tyrosine kinase	NM_118455	At.32453
A_84_P23290	2.23806	2.41223	2.02856	AT4G23290	Arabidopsis thaliana protein kinase family protein (AT4G23290) mRNA, complete cds [NM_118458]	NM_118458	protein kinase family protein	NM_118458	At.32447
A_84_P10997	0.0645692	0.115484	0.130347	AT4G23310	Arabidopsis thaliana receptor-like protein kinase, putative (AT4G23310) mRNA, complete cds [NM_118460]	NM_118460	receptor-like protein kinase, putative	NM_118460	At.54490
A_84_P602777	0.174916	0.136154	0.0913323	AT4G23515	Arabidopsis thaliana Toll-Interleukin-Resistance (TIR) domain-containing protein (AT4G23515) mRNA, complete cds [NM_202869]	NM_202869	Toll-Interleukin-Resistance (TIR) domain-containing protein	NM_202869	At.51397
A_84_P11943	0.43371	0.413638	0.419586	AT4G23590	Arabidopsis thaliana aminotransferase class I and II family protein (AT4G23590) mRNA, complete cds [NM_118490]	NM_118490	aminotransferase class I and II family protein	NM_118490	At.28373
A_84_P220458	0.141	0.11905	0.131476	AT4G23610	Arabidopsis thaliana unknown protein (AT4G23610) mRNA, complete cds [NM_118492]	NM_118492	hypothetical protein	NM_118492	At.66616
A_84_P526345	0.284107	0.290095	0.297784	AT4G24030	Arabidopsis thaliana unknown protein (AT4G24030) mRNA, complete cds [NM_118535]	NM_118535	hypothetical protein	NM_118535	At.74068
A_84_P838419	0.0612722	0.0979002	0.0353264	AT4G24180	Arabidopsis thaliana unknown protein (AT4G24180) mRNA, complete cds [NM_118551]	NM_118551	hypothetical protein	NM_118551	At.32368
A_84_P262840	0.494551	0.449928	0.453148	AT4G24310	Arabidopsis thaliana unknown protein (AT4G24310) mRNA, complete cds [NM_118564]	NM_118564	hypothetical protein	NM_118564	At.32358
A_84_P530794	0.488956	0.437634	0.473864	AT4G24970	Arabidopsis thaliana ATP-binding region, ATPase-like domain-containing protein (AT4G24970) mRNA, complete cds [NM_118629]	NM_118629	ATP-binding region, ATPase-like domain-containing protein	NM_118629	At.32306
A_84_P263290	0.0794302	0.1207	0.268342	AT4G25400	Arabidopsis thaliana basix helix-loop-helix (bHLH) family protein (AT4G25400) mRNA, complete cds [NM_118672]	NM_118672	basix helix-loop-helix (bHLH) family protein	NM_118672	At.32261
A_84_P574263	3.38658	8.76239	4.14969	AT4G25433	Arabidopsis thaliana peptidoglycan-binding LysM domain-containing protein (AT4G25433) mRNA, complete cds [NM_148374]	NM_148374	peptidoglycan-binding LysM domain-containing protein	NM_148374	At.63732
A_84_P10063	0.439525	0.399735	0.485688	AT4G25940	Arabidopsis thaliana epsin N-terminal homology (ENTH) domain-containing protein (AT4G25940) mRNA, complete cds [NM_118727]	NM_118727	epsin N-terminal homology (ENTH) domain-containing protein	NM_118727	At.28423
A_84_P15735	0.139294	0.132826	0.13355	AT4G26010	Arabidopsis thaliana peroxidase, putative (AT4G26010) mRNA, complete cds [NM_118734]	NM_118734	peroxidase, putative	NM_118734	At.2955
A_84_P828032	0.426929	0.445639	0.463307	AT4G26060	Arabidopsis thaliana unknown protein (AT4G26060) mRNA, complete cds [NM_118739]	NM_118739	hypothetical protein	NM_118739	At.32212
A_84_P815281	5.3517	0.410042	0.49527	AT4G26530	Arabidopsis thaliana fructose-bisphosphate aldolase, putative (AT4G26530) mRNA, complete cds [NM_118786]	NM_118786	fructose-bisphosphate aldolase, putative	NM_118786	At.57980
A_84_P786857	2.07382	2.59462	2.87562	AT4G26600	Arabidopsis thaliana nucleolar protein, putative (AT4G26600) mRNA, complete cds [NM_118794]	NM_118794	nucleolar protein, putative	NM_118794	At.28358
A_84_P156465	0.300763	0.344811	0.307454	AT4G27130	Arabidopsis thaliana eukaryotic translation initiation factor SUI1, putative (AT4G27130) mRNA, complete cds [NM_118847]	NM_118847	eukaryotic translation initiation factor SUI1, putative	NM_118847	At.2857
A_84_P299220	0.0899272	0.122796	0.0522298	AT4G27150	Arabidopsis thaliana 2S seed storage protein 2 / 2S albumin storage protein / NWMU2-2S albumin 2 (AT4G27150) mRNA, complete cds [NM_118849]	NM_118849	2S seed storage protein 2 / 2S albumin storage protein / NWMU2-2S albumin 2	NM_118849	At.43652
A_84_P19525	2.45887	2.39404	2.2561	AT4G27310	Arabidopsis thaliana zinc finger (B-box type) family protein (AT4G27310) mRNA, complete cds [NM_118865]	NM_118865	zinc finger (B-box type) family protein	NM_118865	At.28344
A_84_P573393	0.24536	2.86665	0.398293	AT4G27654	Arabidopsis thaliana unknown protein (AT4G27654) mRNA, complete cds [NM_118903]	NM_118903	hypothetical protein	NM_118903	At.32081
A_84_P18582	6.70338	58.723	57.7099	AT4G27980	Arabidopsis thaliana unknown protein (AT4G27980) mRNA, complete cds [NM_118936]	NM_118936	hypothetical protein	NM_118936	At.2661
A_84_P20474	0.306532	0.486024	0.283896	AT4G28000	Arabidopsis thaliana ATP binding / ATPase/ nucleoside-triphosphatase/ nucleotide binding (AT4G28000) mRNA, complete cds [NM_118938]	NM_118938	ATP binding / ATPase/ nucleoside-triphosphatase/ nucleotide binding	NM_118938	At.54531
A_84_P17637	0.456403	0.480057	0.430102	AT4G28140	Arabidopsis thaliana AP2 domain-containing transcription factor, putative (AT4G28140) mRNA, complete cds [NM_118954]	NM_118954	AP2 domain-containing transcription factor, putative	NM_118954	At.32043
A_84_P22367	0.299161	0.429169	0.316826	AT4G28270	Arabidopsis thaliana zinc finger (C3HC4-type RING finger) family protein (AT4G28270) mRNA, complete cds [NM_118967]	NM_118967	zinc finger (C3HC4-type RING finger) family protein	NM_118967	At.32032
A_84_P537901	0.215602	0.329731	0.237169	AT4G28410	Arabidopsis thaliana aminotransferase-related (AT4G28410) mRNA, complete cds [NM_118983]	NM_118983	aminotransferase-related	NM_118983	At.32017
A_84_P808742	5.15986	2.34921	4.13284	AT4G29030	Arabidopsis thaliana glycine-rich protein (AT4G29030) mRNA, complete cds [NM_119047]	NM_119047	glycine-rich protein	NM_119047	At.3405
A_84_P21425	0.463032	0.441535	0.426855	AT4G29090	Arabidopsis thaliana reverse transcriptase, putative / RNA-dependent DNA polymerase, putative (AT4G29090) mRNA, complete cds [NM_119053]	NM_119053	reverse transcriptase, putative / RNA-dependent DNA polymerase, putative	NM_119053	At.54541
A_84_P220848	0.350121	0.295788	0.404589	AT4G29180	Arabidopsis thaliana leucine-rich repeat protein kinase, putative (AT4G29180) mRNA, complete cds [NM_119062]	NM_119062	leucine-rich repeat protein kinase, putative	NM_119062	At.31951
A_84_P15752	0.415885	0.472102	0.388498	AT4G29690	Arabidopsis thaliana type I phosphodiesterase/nucleotide pyrophosphatase family protein (AT4G29690) mRNA, complete cds [NM_119114]	NM_119114	type I phosphodiesterase/nucleotide pyrophosphatase family protein	NM_119114	At.31898
A_84_P135955	6.00332	2.02238	6.04493	AT4G29980	Arabidopsis thaliana unknown protein (AT4G29980) mRNA, complete cds [NM_119144]	NM_119144	hypothetical protein	NM_119144	At.31870
A_84_P13863	2.95876	2.73148	2.64507	AT4G30130	Arabidopsis thaliana unknown protein (AT4G30130) mRNA, complete cds [NM_119159]	NM_119159	hypothetical protein	NM_119159	At.26341
A_84_P14808	3.10019	5.96168	2.44138	AT4G30140	Arabidopsis thaliana GDSL-motif lipase/hydrolase family protein (AT4G30140) mRNA, complete cds [NM_119160]	NM_119160	GDSL-motif lipase/hydrolase family protein	NM_119160	At.3371
A_84_P21430	2.59301	2.61865	2.40553	AT4G30250	Arabidopsis thaliana ATP binding / ATPase/ nucleoside-triphosphatase/ nucleotide binding (AT4G30250) mRNA, complete cds [NM_119171]	NM_119171	ATP binding / ATPase/ nucleoside-triphosphatase/ nucleotide binding	NM_119171	At.65015
A_84_P311843	0.424929	0.319896	0.387165	AT4G30500	Arabidopsis thaliana unknown protein (AT4G30500) mRNA, complete cds [NM_119196]	NM_119196	hypothetical protein	NM_119196	At.31831
A_84_P11976	0.0494457	0.114244	0.0827015	AT4G30640	Arabidopsis thaliana F-box family protein (FBL19) (AT4G30640) mRNA, complete cds [NM_119210]	NM_119210	F-box family protein (FBL19)	NM_119210	At.54559
A_84_P795168	2.88232	0.336431	0.332809	AT4G30750	BP639818 RAFL19 Arabidopsis thaliana cDNA clone RAFL19-49-D19 3', mRNA sequence [BP639818]	BP639818	hypothetical protein		At.67817
A_84_P16705	0.297801	0.299931	0.300614	AT4G31230	Arabidopsis thaliana protein kinase family protein (AT4G31230) mRNA, complete cds [NM_119272]	NM_119272	protein kinase family protein	NM_119272	At.50386
A_84_P238643	3.85122	3.66576	3.0294	AT4G31615	Arabidopsis thaliana DNA binding / transcription factor (AT4G31615) mRNA, complete cds [NM_148387]	NM_148387	DNA binding / transcription factor	NM_148387	At.31732
A_84_P119612	3.05818	2.61923	2.42476	AT4G31620	Arabidopsis thaliana transcriptional factor B3 family protein (AT4G31620) mRNA, complete cds [NM_119311]	NM_119311	transcriptional factor B3 family protein	NM_119311	At.27141
A_84_P825780	0.115531	0.103629	0.0600162	AT4G32640	Arabidopsis thaliana protein binding / zinc ion binding (AT4G32640) mRNA, complete cds [NM_001125629]	NM_001125629	protein binding / zinc ion binding	NM_001125629	At.31649
A_84_P859311	0.00929755	0.00929734	0.00861159	AT4G32780	Arabidopsis thaliana phosphoinositide binding (AT4G32780) mRNA, complete cds [NM_119431]	NM_119431	phosphoinositide binding	NM_119431	At.31638
A_84_P20495	0.466442	0.379746	0.429587	AT4G32800	Arabidopsis thaliana AP2 domain-containing transcription factor TINY, putative (AT4G32800) mRNA, complete cds [NM_119433]	NM_119433	AP2 domain-containing transcription factor TINY, putative	NM_119433	At.31634
A_84_P825563	0.386569	0.392147	0.394193	AT4G33140	Arabidopsis thaliana unknown protein (AT4G33140) mRNA, complete cds [NM_119468]	NM_119468	hypothetical protein	NM_119468	At.2673
A_84_P846200	0.194604	0.321515	0.145207	AT4G33150	Arabidopsis thaliana lysine-ketoglutarate reductase/saccharopine dehydrogenase bifunctional enzyme (AT4G33150) mRNA, complete cds [NM_179155]	NM_179155	lysine-ketoglutarate reductase/saccharopine dehydrogenase bifunctional enzyme	NM_179155	At.20921
A_84_P812392	0.058647	0.0595937	0.0601589	AT4G33720	Arabidopsis thaliana pathogenesis-related protein, putative (AT4G33720) mRNA, complete cds [NM_119530]	NM_119530	pathogenesis-related protein, putative	NM_119530	At.25142
A_84_P599263	0.232642	0.28688	0.205273	AT4G33960	Arabidopsis thaliana unknown protein (AT4G33960) mRNA, complete cds [NM_119557]	NM_119557	hypothetical protein	NM_119557	At.31534
A_84_P91299	0.00482776	0.00787559	0.0120846	AT4G33980	Arabidopsis thaliana unknown protein (AT4G33980) mRNA, complete cds [NM_119559]	NM_119559	hypothetical protein	NM_119559	At.25515
A_84_P537920	0.18242	0.223467	0.222808	AT4G33985	Arabidopsis thaliana unknown protein (AT4G33985) mRNA, complete cds [NM_119560]	NM_119560	hypothetical protein	NM_119560	At.31531
A_84_P830495	9.99899	12.3789	3.93491	AT4G34400	Arabidopsis thaliana DNA binding / transcription factor (AT4G34400) mRNA, complete cds [NM_119605]	NM_119605	DNA binding / transcription factor	NM_119605	At.54601
A_84_P837037	0.427434	0.431844	0.424927	AT4G34480	Arabidopsis thaliana catalytic/ cation binding / hydrolase, hydrolyzing O-glycosyl compounds (AT4G34480) mRNA, complete cds [NM_119613]	NM_119613	catalytic/ cation binding / hydrolase, hydrolyzing O-glycosyl compounds	NM_119613	At.48072
A_84_P601919	3.33659	5.45099	4.10929	AT4G34550	Arabidopsis thaliana unknown protein (AT4G34550) mRNA, complete cds [NM_119620]	NM_119620	hypothetical protein	NM_119620	At.31494
A_84_P11048	0.445056	0.407018	0.397	AT4G34810	Arabidopsis thaliana auxin-responsive family protein (AT4G34810) mRNA, complete cds [NM_119647]	NM_119647	auxin-responsive family protein	NM_119647	At.54606
A_84_P20504	0.328172	0.326522	0.320423	AT4G34930	Arabidopsis thaliana 1-phosphatidylinositol phosphodiesterase-related (AT4G34930) mRNA, complete cds [NM_119659]	NM_119659	1-phosphatidylinositol phosphodiesterase-related	NM_119659	At.31460
A_84_P23342	0.30178	0.415623	0.217657	AT4G34950	Arabidopsis thaliana nodulin family protein (AT4G34950) mRNA, complete cds [NM_119661]	NM_119661	nodulin family protein	NM_119661	At.43762
A_84_P13885	2.39414	5.95524	2.02056	AT4G35190	Arabidopsis thaliana unknown protein (AT4G35190) mRNA, complete cds [NM_119685]	NM_119685	hypothetical protein	NM_119685	At.31435
A_84_P212908	2.64192	2.56079	2.31483	AT4G35700	Arabidopsis thaliana zinc finger (C2H2 type) family protein (AT4G35700) mRNA, complete cds [NM_119735]	NM_119735	zinc finger (C2H2 type) family protein	NM_119735	At.31394
A_84_P22401	0.0644702	0.164919	0.0786576	AT4G36000	Arabidopsis thaliana unknown protein (AT4G36000) mRNA, complete cds [NM_119767]	NM_119767	hypothetical protein	NM_119767	At.54624
A_84_P12944	0.0973999	0.067689	0.104053	AT4G36110	Arabidopsis thaliana auxin-responsive protein, putative (AT4G36110) mRNA, complete cds [NM_119778]	NM_119778	auxin-responsive protein, putative	NM_119778	At.2229
A_84_P17672	0.43795	0.415234	0.410855	AT4G36150	Arabidopsis thaliana disease resistance protein (TIR-NBS-LRR class), putative (AT4G36150) mRNA, complete cds [NM_119782]	NM_119782	disease resistance protein (TIR-NBS-LRR class), putative	NM_119782	At.54626
A_84_P787324	0.272934	0.290829	0.2608	AT4G36280	Arabidopsis thaliana ATP-binding region, ATPase-like domain-containing protein (AT4G36280) mRNA, complete cds [NM_119796]	NM_119796	ATP-binding region, ATPase-like domain-containing protein	NM_119796	At.31335
A_84_P296434	0.167005	0.0961327	0.11084	AT4G36370	Arabidopsis thaliana unknown protein (AT4G36370) mRNA, complete cds [NM_119800]	NM_119800	hypothetical protein	NM_119800	At.71645
A_84_P72634	0.381482	0.467199	0.372219	AT4G36500	Arabidopsis thaliana unknown protein (AT4G36500) mRNA, complete cds [NM_119813]	NM_119813	hypothetical protein	NM_119813	At.43740
A_84_P12972	0.203497	0.305567	0.193492	AT4G36700	Arabidopsis thaliana cupin family protein (AT4G36700) mRNA, complete cds [NM_119834]	NM_119834	cupin family protein	NM_119834	At.28140
A_84_P192434	2.64943	4.81932	4.11556	AT4G36850	Arabidopsis thaliana unknown protein (AT4G36850) mRNA, complete cds [NM_119849]	NM_119849	hypothetical protein	NM_119849	At.20303
A_84_P823347	2.28628	2.17882	2.01243	AT4G37180	Arabidopsis thaliana myb family transcription factor (AT4G37180) mRNA, complete cds [NM_179182]	NM_179182	myb family transcription factor	NM_179182	At.4657
A_84_P543246	0.206275	0.474051	0.212702	AT4G37295	Arabidopsis thaliana unknown protein (AT4G37295) mRNA, complete cds [NM_119893]	NM_119893	hypothetical protein	NM_119893	At.31258
A_84_P554758	3.06686	2.09802	2.38145	AT4G37810	Arabidopsis thaliana unknown protein (AT4G37810) mRNA, complete cds [NM_148408]	NM_148408	hypothetical protein	NM_148408	At.45312
A_84_P845413	0.077564	0.0772601	0.0787358	AT4G37850	Arabidopsis thaliana basic helix-loop-helix (bHLH) family protein (AT4G37850) mRNA, complete cds [NM_119946]	NM_119946	basic helix-loop-helix (bHLH) family protein	NM_119946	At.31223
A_84_P765004	3.05685	2.80733	6.8485	AT4G37895	Arabidopsis thaliana (AT4G37895) otherRNA [NR_023058]	NR_023058	miscRNA	NR_023058	At.49769
A_84_P11059	0.364339	0.326781	0.253575	AT4G38140	Arabidopsis thaliana zinc finger (C3HC4-type RING finger) family protein (AT4G38140) mRNA, complete cds [NM_119975]	NM_119975	zinc finger (C3HC4-type RING finger) family protein	NM_119975	At.64216
A_84_P288554	0.383653	0.396481	0.394929	AT4G38310	Arabidopsis thaliana galactosyl transferase GMA12/MNN10 family protein (AT4G38310) mRNA, complete cds [NM_119993]	NM_119993	galactosyl transferase GMA12/MNN10 family protein	NM_119993	At.70304
A_84_P834820	3.94068	2.02033	2.97192	AT4G38380	Arabidopsis thaliana antiporter/ drug transporter (AT4G38380) mRNA, complete cds [NM_120000]	NM_120000	antiporter/ drug transporter	NM_120000	At.65831
A_84_P19570	0.234127	0.208322	0.202669	AT4G38550	Arabidopsis thaliana unknown protein (AT4G38550) mRNA, complete cds [NM_120016]	NM_120016	hypothetical protein	NM_120016	At.74802
A_84_P21462	0.150413	0.265678	0.153056	AT4G38560	Arabidopsis thaliana unknown protein (AT4G38560) mRNA, complete cds [NM_001085043]	NM_001085043	hypothetical protein	NM_001085043	At.48962
A_84_P16735	0.072429	0.118688	0.0856152	AT4G39070	Arabidopsis thaliana zinc finger (B-box type) family protein (AT4G39070) mRNA, complete cds [NM_120067]	NM_120067	zinc finger (B-box type) family protein	NM_120067	At.31120
A_84_P11066	2.69252	2.81315	2.20006	AT4G39790	Arabidopsis thaliana unknown protein (AT4G39790) mRNA, complete cds [NM_120142]	NM_120142	hypothetical protein	NM_120142	At.51047
A_84_P205048	3.30377	0.312236	0.488231	AT5G01080	Arabidopsis thaliana beta-galactosidase (AT5G01080) mRNA, complete cds [NM_120186]	NM_120186	beta-galactosidase	NM_120186	At.65476
A_84_P542371	0.0630097	0.0623945	0.0874845	AT5G01140	Arabidopsis thaliana unknown protein (AT5G01140) mRNA, complete cds [NM_120192]	NM_120192	hypothetical protein	NM_120192	At.54668
A_84_P500668	0.342401	0.252732	0.289958	AT5G01225	Arabidopsis thaliana unknown protein (AT5G01225) mRNA, complete cds [NM_147827]	NM_147827	hypothetical protein	NM_147827	At.54670
A_84_P21487	0.437354	0.378429	0.255923	AT5G01250	Arabidopsis thaliana alpha 1,4-glycosyltransferase family protein / glycosyltransferase sugar-binding DXD motif-containing protein (AT5G01250) mRNA, complete cds [NM_120203]	NM_120203	alpha 1,4-glycosyltransferase family protein / glycosyltransferase sugar-binding DXD motif-containing protein	NM_120203	At.33919
A_84_P22435	2.4654	4.14154	3.06424	AT5G01740	Arabidopsis thaliana unknown protein (AT5G01740) mRNA, complete cds [NM_120252]	NM_120252	hypothetical protein	NM_120252	At.33512
A_84_P556555	0.4777	0.401025	0.4427	AT5G02490	Arabidopsis thaliana heat shock cognate 70 kDa protein 2 (HSC70-2) (HSP70-2) (AT5G02490) mRNA, complete cds [NM_120327]	NM_120327	heat shock cognate 70 kDa protein 2 (HSC70-2) (HSP70-2)	NM_120327	At.74798
A_84_P21493	3.0609	6.08289	5.55949	AT5G02540	Arabidopsis thaliana short-chain dehydrogenase/reductase (SDR) family protein (AT5G02540) mRNA, complete cds [NM_120332]	NM_120332	short-chain dehydrogenase/reductase (SDR) family protein	NM_120332	At.4944
A_84_P221098	2.0716	2.07997	2.1621	AT5G02590	Arabidopsis thaliana chloroplast lumen common family protein (AT5G02590) mRNA, complete cds [NM_120337]	NM_120337	chloroplast lumen common family protein	NM_120337	At.33398
A_84_P16766	0.492345	0.306873	0.316032	AT5G03640	Arabidopsis thaliana protein kinase family protein (AT5G03640) mRNA, complete cds [NM_120445]	NM_120445	protein kinase family protein	NM_120445	At.54710
A_84_P21717	3.24523	2.34899	2.5434	AT5G04210	Arabidopsis thaliana RNA recognition motif (RRM)-containing protein (AT5G04210) mRNA, complete cds [NM_120503]	NM_120503	RNA recognition motif (RRM)-containing protein	NM_120503	At.50700
A_84_P795102	0.328697	0.318597	0.468979	AT5G04710	BP625695 RAFL17 Arabidopsis thaliana cDNA clone RAFL17-44-M04 3', mRNA sequence [BP625695]	BP625695	aspartyl aminopeptidase, putative		At.67796
A_84_P786477	0.496007	7.81515	2.00792	AT5G05220	Arabidopsis thaliana unknown protein (AT5G05220) mRNA, complete cds [NM_120604]	NM_120604	hypothetical protein	NM_120604	At.26487
A_84_P17717	0.275838	0.391517	0.255278	AT5G05320	Arabidopsis thaliana monooxygenase, putative (MO3) (AT5G05320) mRNA, complete cds [NM_120614]	NM_120614	monooxygenase, putative (MO3)	NM_120614	At.28668
A_84_P18663	0.0365082	0.251866	0.0584358	AT5G05340	Arabidopsis thaliana peroxidase, putative (AT5G05340) mRNA, complete cds [NM_120616]	NM_120616	peroxidase, putative	NM_120616	At.28537
A_84_P551238	0.31972	0.240253	0.318837	AT5G05460	Arabidopsis thaliana hydrolase, acting on glycosyl bonds / mannosyl-glycoprotein endo-beta-N-acetylglucosaminidase (AT5G05460) mRNA, complete cds [NM_120628]	NM_120628	hydrolase, acting on glycosyl bonds / mannosyl-glycoprotein endo-beta-N-acetylglucosaminidase	NM_120628	At.32993
A_84_P211908	0.37594	0.138331	0.209107	AT5G05500	Arabidopsis thaliana pollen Ole e 1 allergen and extensin family protein (AT5G05500) mRNA, complete cds [NM_120632]	NM_120632	pollen Ole e 1 allergen and extensin family protein	NM_120632	At.27822
A_84_P582351	2.37484	17.098	10.5933	AT5G05965	Arabidopsis thaliana unknown protein (AT5G05965) mRNA, complete cds [NM_147842]	NM_147842	hypothetical protein	NM_147842	At.66777
A_84_P791794	4.68134	0.225518	0.218788	AT5G06010	AYAMH10TRB pooled cDNA populations Arabidopsis thaliana cDNA, mRNA sequence [EG424057]	EG424057	hypothetical protein		At.54738
A_84_P12992	2.03355	2.19144	2.31233	AT5G06110	Arabidopsis thaliana DNAJ heat shock N-terminal domain-containing protein / cell division protein-related (AT5G06110) mRNA, complete cds [NM_120693]	NM_120693	DNAJ heat shock N-terminal domain-containing protein / cell division protein-related	NM_120693	At.32898
A_84_P10157	0.454069	0.290154	0.334556	AT5G06330	Arabidopsis thaliana hairpin-responsive protein, putative (HIN1) (AT5G06330) mRNA, complete cds [NM_120716]	NM_120716	hairpin-responsive protein, putative (HIN1)	NM_120716	At.32868
A_84_P150678	0.383821	0.333074	0.367454	AT5G06610	Arabidopsis thaliana unknown protein (AT5G06610) mRNA, complete cds [NM_120744]	NM_120744	hypothetical protein	NM_120744	At.9068
A_84_P13939	0.221116	0.499042	0.226847	AT5G06740	Arabidopsis thaliana lectin protein kinase family protein (AT5G06740) mRNA, complete cds [NM_120757]	NM_120757	lectin protein kinase family protein	NM_120757	At.54751
A_84_P20560	0.167297	0.271898	0.221949	AT5G06839	Arabidopsis thaliana bZIP family transcription factor (AT5G06839) mRNA, complete cds [NM_001085069]	NM_001085069	bZIP family transcription factor	NM_001085069	At.8517
A_84_P94969	2.47153	3.52016	2.81443	AT5G06980	Arabidopsis thaliana unknown protein (AT5G06980) mRNA, complete cds [NM_120780]	NM_120780	hypothetical protein	NM_120780	At.8527
A_84_P839298	3.37482	5.40593	6.15076	AT5G07230	Arabidopsis thaliana protease inhibitor/seed storage/lipid transfer protein (LTP) family protein (AT5G07230) mRNA, complete cds [NM_120805]	NM_120805	protease inhibitor/seed storage/lipid transfer protein (LTP) family protein	NM_120805	At.32747
A_84_P10161	2.05959	6.88776	3.69569	AT5G07260	Arabidopsis thaliana homeobox protein-related (AT5G07260) mRNA, complete cds [NM_120808]	NM_120808	homeobox protein-related	NM_120808	At.23335
A_84_P769320	0.499075	0.326385	0.346712	AT5G07322	Arabidopsis thaliana (AT5G07322) otherRNA [NR_023109]	NR_023109	miscRNA	NR_023109
A_84_P12054	0.395803	0.4615	0.451177	AT5G07580	Arabidopsis thaliana DNA binding / transcription factor (AT5G07580) mRNA, complete cds [NM_120840]	NM_120840	DNA binding / transcription factor	NM_120840	At.26419
A_84_P506024	0.368333	0.262751	0.29489	AT5G07770	Arabidopsis thaliana formin homology 2 domain-containing protein / FH2 domain-containing protein (AT5G07770) mRNA, complete cds [NM_120859]	NM_120859	formin homology 2 domain-containing protein / FH2 domain-containing protein	NM_120859	At.21792
A_84_P166103	0.462776	0.285868	0.246154	AT5G08240	Arabidopsis thaliana unknown protein (AT5G08240) mRNA, complete cds [NM_120907]	NM_120907	hypothetical protein	NM_120907	At.32606
A_84_P740964	0.297404	0.366083	0.246227	AT5G08760	Arabidopsis thaliana unknown protein (AT5G08760) mRNA, complete cds [NM_001085080]	NM_001085080	hypothetical protein	NM_001085080	At.48012
A_84_P11306	0.0640339	0.0624413	0.0881812	AT5G09280	Arabidopsis thaliana pectate lyase family protein (AT5G09280) mRNA, complete cds [NM_120964]	NM_120964	pectate lyase family protein	NM_120964	At.66794
A_84_P12251	0.104527	0.160998	0.110826	AT5G09290	Arabidopsis thaliana 3'(2'),5'-bisphosphate nucleotidase, putative / inositol polyphosphate 1-phosphatase, putative (AT5G09290) mRNA, complete cds [NM_120965]	NM_120965	3'(2'),5'-bisphosphate nucleotidase, putative / inositol polyphosphate 1-phosphatase, putative	NM_120965	At.32535
A_84_P13197	0.164205	0.142627	0.27957	AT5G09470	Arabidopsis thaliana mitochondrial substrate carrier family protein (AT5G09470) mRNA, complete cds [NM_120984]	NM_120984	mitochondrial substrate carrier family protein	NM_120984	At.65498
A_84_P607294	2.00848	2.3148	2.18429	AT5G09840	Arabidopsis thaliana unknown protein (AT5G09840) mRNA, complete cds [NM_121021]	NM_121021	hypothetical protein	NM_121021	At.32448
A_84_P595735	0.241282	0.23846	0.239318	AT5G09940	Arabidopsis thaliana unknown protein (AT5G09940) mRNA, complete cds [NM_121031]	NM_121031	hypothetical protein	NM_121031	At.54794
A_84_P200714	0.200953	0.084163	0.413978	AT5G10580	Arabidopsis thaliana unknown protein (AT5G10580) mRNA, complete cds [NM_121096]	NM_121096	hypothetical protein	NM_121096	At.1809
A_84_P306860	0.232826	0.435955	0.242918	AT5G10695	Arabidopsis thaliana unknown protein (AT5G10695) mRNA, complete cds [NM_121107]	NM_121107	hypothetical protein	NM_121107	At.19727
A_84_P848817	0.0703992	0.133496	0.170217	AT5G10760	Arabidopsis thaliana aspartyl protease family protein (AT5G10760) mRNA, complete cds [NM_121114]	NM_121114	aspartyl protease family protein	NM_121114	At.32338
A_84_P311633	0.204261	0.318713	0.236806	AT5G11070	Arabidopsis thaliana unknown protein (AT5G11070) mRNA, complete cds [NM_121145]	NM_121145	hypothetical protein	NM_121145	At.32307
A_84_P16795	0.178778	0.174189	0.163411	AT5G11940	Arabidopsis thaliana subtilase family protein (AT5G11940) mRNA, complete cds [NM_121232]	NM_121232	subtilase family protein	NM_121232	At.54823
A_84_P229799	0.432833	0.430826	0.448307	AT5G11970	Arabidopsis thaliana unknown protein (AT5G11970) mRNA, complete cds [NM_121235]	NM_121235	hypothetical protein	NM_121235	At.28372
A_84_P562774	0.109316	0.188134	0.0627879	AT5G12340	Arabidopsis thaliana unknown protein (AT5G12340) mRNA, complete cds [NM_121272]	NM_121272	hypothetical protein	NM_121272	At.65507
A_84_P16797	0.252566	0.23682	0.235218	AT5G12960	Arabidopsis thaliana catalytic (AT5G12960) mRNA, complete cds [NM_121299]	NM_121299	catalytic	NM_121299	At.32125
A_84_P17744	0.151227	0.170308	0.474589	AT5G13380	Arabidopsis thaliana auxin-responsive GH3 family protein (AT5G13380) mRNA, complete cds [NM_121341]	NM_121341	auxin-responsive GH3 family protein	NM_121341	At.50453
A_84_P585958	0.37781	0.30107	0.33296	AT5G13620	Arabidopsis thaliana unknown protein (AT5G13620) mRNA, complete cds [NM_121365]	NM_121365	hypothetical protein	NM_121365	At.54837
A_84_P513144	0.379128	0.391306	0.389846	AT5G14550	Arabidopsis thaliana unknown protein (AT5G14550) mRNA, complete cds [NM_180488]	NM_180488	hypothetical protein	NM_180488	At.31916
A_84_P174131	0.269712	0.304485	0.269103	AT5G14730	Arabidopsis thaliana unknown protein (AT5G14730) mRNA, complete cds [NM_121477]	NM_121477	hypothetical protein	NM_121477	At.9940
A_84_P22636	2.81135	2.82584	2.23854	AT5G15940	Arabidopsis thaliana binding / catalytic/ oxidoreductase (AT5G15940) mRNA, complete cds [NM_121599]	NM_121599	binding / catalytic/ oxidoreductase	NM_121599	At.31734
A_84_P809484	3.13963	2.90289	2.65445	AT5G15950	Arabidopsis thaliana adenosylmethionine decarboxylase family protein (AT5G15950) mRNA, complete cds [NM_121600]	NM_121600	adenosylmethionine decarboxylase family protein	NM_121600	At.27461
A_84_P12234	2.2118	2.05783	2.30751	AT5G16030	Arabidopsis thaliana unknown protein (AT5G16030) mRNA, complete cds [NM_001036812]	NM_001036812	hypothetical protein	NM_001036812	At.19750
A_84_P151478	0.37537	0.450238	0.331347	AT5G16160	Arabidopsis thaliana unknown protein (AT5G16160) mRNA, complete cds [NM_121621]	NM_121621	hypothetical protein	NM_121621	At.49028
A_84_P587734	0.243444	0.32411	0.466618	AT5G16170	Arabidopsis thaliana unknown protein (AT5G16170) mRNA, complete cds [NM_121622]	NM_121622	hypothetical protein	NM_121622	At.50459
A_84_P118232	0.358753	0.447541	0.384185	AT5G16360	Arabidopsis thaliana NC domain-containing protein (AT5G16360) mRNA, complete cds [NM_121641]	NM_121641	NC domain-containing protein	NM_121641	At.31683
A_84_P10346	0.0212944	0.0217796	0.0334756	AT5G17140	Arabidopsis thaliana cysteine proteinase-related (AT5G17140) mRNA, complete cds [NM_121720]	NM_121720	cysteine proteinase-related	NM_121720	At.54878
A_84_P16807	0.313863	0.350736	0.372145	AT5G17760	Arabidopsis thaliana AAA-type ATPase family protein (AT5G17760) mRNA, complete cds [NM_121782]	NM_121782	AAA-type ATPase family protein	NM_121782	At.23914
A_84_P831446	2.00259	2.15108	2.68601	AT5G17780	Arabidopsis thaliana hydrolase, alpha/beta fold family protein (AT5G17780) mRNA, complete cds [NM_001125769]	NM_001125769	hydrolase, alpha/beta fold family protein	NM_001125769	At.50465
A_84_P20591	0.408615	0.224491	0.121101	AT5G17820	Arabidopsis thaliana peroxidase 57 (PER57) (P57) (PRXR10) (AT5G17820) mRNA, complete cds [NM_121788]	NM_121788	peroxidase 57 (PER57) (P57) (PRXR10)	NM_121788	At.25535
A_84_P21539	0.4061	0.365933	0.437091	AT5G18360	Arabidopsis thaliana disease resistance protein (TIR-NBS-LRR class), putative (AT5G18360) mRNA, complete cds [NM_121841]	NM_121841	disease resistance protein (TIR-NBS-LRR class), putative	NM_121841	At.31434
A_84_P768038	0.147357	0.148291	0.153948	AT5G18403	Arabidopsis thaliana unknown protein (AT5G18403) mRNA, complete cds [NM_001036819]	NM_001036819	hypothetical protein	NM_001036819	At.63324
A_84_P15864	0.148476	0.143053	0.138787	AT5G18470	Arabidopsis thaliana curculin-like (mannose-binding) lectin family protein (AT5G18470) mRNA, complete cds [NM_121852]	NM_121852	curculin-like (mannose-binding) lectin family protein	NM_121852	At.19705
A_84_P89509	0.349115	0.437801	0.371013	AT5G18490	Arabidopsis thaliana unknown protein (AT5G18490) mRNA, complete cds [NM_121854]	NM_121854	hypothetical protein	NM_121854	At.26472
A_84_P769252	0.332638	0.313045	0.380448	AT5G18661	Arabidopsis thaliana unknown protein (AT5G18661) mRNA, complete cds [NM_001125777]	NM_001125777	hypothetical protein	NM_001125777	At.73103
A_84_P305230	0.35177	0.396344	0.408336	AT5G18780	Arabidopsis thaliana F-box family protein (AT5G18780) mRNA, complete cds [NM_121883]	NM_121883	F-box family protein	NM_121883	At.54909
A_84_P13031	0.483201	0.0770921	0.296824	AT5G19110	Arabidopsis thaliana extracellular dermal glycoprotein-related / EDGP-related (AT5G19110) mRNA, complete cds [NM_121916]	NM_121916	extracellular dermal glycoprotein-related / EDGP-related	NM_121916	At.20848
A_84_P13976	0.383721	0.494051	0.362288	AT5G19120	Arabidopsis thaliana aspartic-type endopeptidase (AT5G19120) mRNA, complete cds [NM_121917]	NM_121917	aspartic-type endopeptidase	NM_121917	At.47575
A_84_P867471	0.346928	0.371582	0.345449	AT5G19240	Arabidopsis thaliana unknown protein (AT5G19240) mRNA, complete cds [NM_121929]	NM_121929	hypothetical protein	NM_121929	At.19768
A_84_P19813	2.16757	2.61585	2.32836	AT5G19580	Arabidopsis thaliana glyoxal oxidase-related (AT5G19580) mRNA, complete cds [NM_121963]	NM_121963	glyoxal oxidase-related	NM_121963	At.19923
A_84_P10359	0.103063	0.0937815	0.0979724	AT5G19800	Arabidopsis thaliana hydroxyproline-rich glycoprotein family protein (AT5G19800) mRNA, complete cds [NM_121985]	NM_121985	hydroxyproline-rich glycoprotein family protein	NM_121985	At.31253
A_84_P20750	0.0430006	0.0384143	0.176976	AT5G19890	Arabidopsis thaliana peroxidase, putative (AT5G19890) mRNA, complete cds [NM_121996]	NM_121996	peroxidase, putative	NM_121996	At.143
A_84_P836527	3.30646	2.75294	2.25279	AT5G20870	Arabidopsis thaliana glycosyl hydrolase family 17 protein (AT5G20870) mRNA, complete cds [NM_122094]	NM_122094	glycosyl hydrolase family 17 protein	NM_122094	At.50473
A_84_P16027	3.52756	17.9949	3.99014	AT5G21150	Arabidopsis thaliana PAZ domain-containing protein / piwi domain-containing protein (AT5G21150) mRNA, complete cds [NM_122122]	NM_122122	PAZ domain-containing protein / piwi domain-containing protein	NM_122122	At.31104
A_84_P103806	0.220376	0.359791	0.201015	AT5G21940	Arabidopsis thaliana unknown protein (AT5G21940) mRNA, complete cds [NM_147877]	NM_147877	hypothetical protein	NM_147877	At.21428
A_84_P91079	0.111071	0.23416	0.141913	AT5G22520	Arabidopsis thaliana unknown protein (AT5G22520) mRNA, complete cds [NM_122157]	NM_122157	hypothetical protein	NM_122157	At.31064
A_84_P101246	0.0634282	0.143691	0.204479	AT5G22530	Arabidopsis thaliana unknown protein (AT5G22530) mRNA, complete cds [NM_122158]	NM_122158	hypothetical protein	NM_122158	At.6845
A_84_P535346	0.0723099	0.0741211	0.108374	AT5G22540	Arabidopsis thaliana unknown protein (AT5G22540) mRNA, complete cds [NM_122159]	NM_122159	hypothetical protein	NM_122159	At.49758
A_84_P600236	0.0447189	0.0459011	0.0426296	AT5G22545	Arabidopsis thaliana unknown protein (AT5G22545) mRNA, complete cds [NM_147904]	NM_147904	hypothetical protein	NM_147904	At.44266
A_84_P189894	0.0375569	0.0378464	0.0376883	AT5G22660	Arabidopsis thaliana F-box family protein (AT5G22660) mRNA, complete cds [NM_122172]	NM_122172	F-box family protein	NM_122172	At.50474
A_84_P177064	0.0905235	0.0924534	0.0934544	AT5G22720	Arabidopsis thaliana F-box family protein (AT5G22720) mRNA, complete cds [NM_122178]	NM_122178	F-box family protein	NM_122178	At.54953
A_84_P297344	0.0165654	0.0091413	0.00816849	AT5G23240	Arabidopsis thaliana DNAJ heat shock N-terminal domain-containing protein (AT5G23240) mRNA, complete cds [NM_122230]	NM_122230	DNAJ heat shock N-terminal domain-containing protein	NM_122230	At.27634
A_84_P600237	0.11304	0.126992	0.171759	AT5G23700	Arabidopsis thaliana unknown protein (AT5G23700) mRNA, complete cds [NM_122275]	NM_122275	hypothetical protein	NM_122275	At.54960
A_84_P852973	0.365126	0.311343	0.487075	AT5G23830	Arabidopsis thaliana MD-2-related lipid recognition domain-containing protein / ML domain-containing protein (AT5G23830) mRNA, complete cds [NM_122288]	NM_122288	MD-2-related lipid recognition domain-containing protein / ML domain-containing protein	NM_122288	At.43772
A_84_P275720	0.35096	0.35289	2.17929	AT5G24130	Arabidopsis thaliana unknown protein (AT5G24130) mRNA, complete cds [NM_122318]	NM_122318	hypothetical protein	NM_122318	At.30976
A_84_P530030	0.0367395	0.0368623	0.0389964	AT5G24220	Arabidopsis thaliana lipase class 3-related (AT5G24220) mRNA, complete cds [NM_122328]	NM_122328	lipase class 3-related	NM_122328	At.54970
A_84_P525590	0.0481111	0.0481763	0.0425549	AT5G24355	Arabidopsis thaliana unknown protein (AT5G24355) mRNA, complete cds [NM_147911]	NM_147911	hypothetical protein	NM_147911	At.65546
A_84_P10203	0.404597	0.2899	0.400634	AT5G24390	Arabidopsis thaliana RabGAP/TBC domain-containing protein (AT5G24390) mRNA, complete cds [NM_122347]	NM_122347	RabGAP/TBC domain-containing protein	NM_122347	At.70301
A_84_P66194	0.413264	0.422024	0.400976	AT5G25000	Arabidopsis thaliana unknown protein (AT5G25000) mRNA, complete cds [NM_122409]	NM_122409	hypothetical protein	NM_122409	At.65548
A_84_P177674	0.341946	0.350646	0.340093	AT5G25210	Arabidopsis thaliana unknown protein (AT5G25210) mRNA, complete cds [NM_122430]	NM_122430	hypothetical protein	NM_122430	At.43982
A_84_P78199	0.0942409	0.378008	0.120667	AT5G25240	Arabidopsis thaliana unknown protein (AT5G25240) mRNA, complete cds [NM_122433]	NM_122433	hypothetical protein	NM_122433	At.30923
A_84_P515859	0.108391	0.148371	0.150767	AT5G25250	Arabidopsis thaliana unknown protein (AT5G25250) mRNA, complete cds [NM_122434]	NM_122434	hypothetical protein	NM_122434	At.19771
A_84_P16824	0.3079	0.371304	0.314793	AT5G25280	Arabidopsis thaliana serine-rich protein-related (AT5G25280) mRNA, complete cds [NM_180741]	NM_180741	serine-rich protein-related	NM_180741	At.26197
A_84_P13043	0.22254	0.278025	0.234532	AT5G25440	Arabidopsis thaliana protein kinase family protein (AT5G25440) mRNA, complete cds [NM_122454]	NM_122454	protein kinase family protein	NM_122454	At.30908
A_84_P862999	2.09773	2.24925	2.28957	AT5G25460	Arabidopsis thaliana unknown protein (AT5G25460) mRNA, complete cds [NM_122456]	NM_122456	hypothetical protein	NM_122456	At.19291
A_84_P838600	0.488422	0.486068	0.460296	AT5G25870	Arabidopsis thaliana unknown protein (AT5G25870) mRNA, complete cds [NM_122488]	NM_122488	hypothetical protein	NM_122488	At.55005
A_84_P10209	0.31486	0.370149	0.381608	AT5G25930	Arabidopsis thaliana leucine-rich repeat family protein / protein kinase family protein (AT5G25930) mRNA, complete cds [NM_122494]	NM_122494	leucine-rich repeat family protein / protein kinase family protein	NM_122494	At.66768
A_84_P534475	0.0879399	0.0862324	0.0877158	AT5G25950	Arabidopsis thaliana unknown protein (AT5G25950) mRNA, complete cds [NM_122496]	NM_122496	hypothetical protein	NM_122496	At.73926
A_84_P10210	0.368439	0.354664	0.344169	AT5G26150	Arabidopsis thaliana protein kinase family protein (AT5G26150) mRNA, complete cds [NM_122516]	NM_122516	protein kinase family protein	NM_122516	At.55014
A_84_P14936	0.0769755	0.10961	0.0705625	AT5G26220	Arabidopsis thaliana ChaC-like family protein (AT5G26220) mRNA, complete cds [NM_122523]	NM_122523	ChaC-like family protein	NM_122523	At.11746
A_84_P792504	0.157072	0.444285	0.144882	AT5G26620	Arabidopsis thaliana unknown protein (AT5G26620) mRNA, complete cds [NM_180552]	NM_180552	hypothetical protein	NM_180552	At.65552
A_84_P515865	0.0615248	0.0834954	0.103209	AT5G26690	Arabidopsis thaliana heavy-metal-associated domain-containing protein (AT5G26690) mRNA, complete cds [NM_180545]	NM_180545	heavy-metal-associated domain-containing protein	NM_180545	At.30849
A_84_P839088	0.129123	0.115942	0.107113	AT5G26700	Arabidopsis thaliana germin-like protein, putative (AT5G26700) mRNA, complete cds [NM_180544]	NM_180544	germin-like protein, putative	NM_180544	At.71213
A_84_P803462	2.46155	3.32433	2.70212	AT5G26850	BP645308 RAFL19 Arabidopsis thaliana cDNA clone RAFL19-68-F13 3', mRNA sequence [BP645308]	BP645308	hypothetical protein		At.72725
A_84_P12103	2.12946	2.57391	2.68594	AT5G27120	Arabidopsis thaliana SAR DNA-binding protein, putative (AT5G27120) mRNA, complete cds [NM_122594]	NM_122594	SAR DNA-binding protein, putative	NM_122594	At.10285
A_84_P16831	0.190521	0.380881	0.243473	AT5G27420	Arabidopsis thaliana zinc finger (C3HC4-type RING finger) family protein (AT5G27420) mRNA, complete cds [NM_122624]	NM_122624	zinc finger (C3HC4-type RING finger) family protein	NM_122624	At.30807
A_84_P522076	3.72952	7.25427	6.09649	AT5G27890	Arabidopsis thaliana unknown protein (AT5G27890) mRNA, complete cds [NM_122671]	NM_122671	hypothetical protein	NM_122671	At.43234
A_84_P851247	0.0235827	0.0227873	0.0492695	AT5G28237	Arabidopsis thaliana tryptophan synthase, beta subunit, putative (AT5G28237) mRNA, complete cds [NM_203115]	NM_203115	tryptophan synthase, beta subunit, putative	NM_203115	At.44247
A_84_P16980	2.2931	2.12383	2.59617	AT5G28300	Arabidopsis thaliana trihelix DNA-binding protein, putative (AT5G28300) mRNA, complete cds [NM_122713]	NM_122713	trihelix DNA-binding protein, putative	NM_122713	At.19292
A_84_P800278	4.03563	2.12992	2.19129	AT5G28420	AYASH15TR pooled cDNA populations Arabidopsis thaliana cDNA, mRNA sequence [EG487336]	EG487336	hypothetical protein		At.55065
A_84_P20751	0.390614	0.384367	0.397091	AT5G28660	Arabidopsis thaliana unknown protein (AT5G28660) mRNA, complete cds [NM_122749]	NM_122749	hypothetical protein	NM_122749	At.55077
A_84_P826056	2.50017	2.52332	2.08269	AT5G33300	Arabidopsis thaliana chromosome-associated kinesin-related (AT5G33300) mRNA, complete cds [NM_122854]	NM_122854	chromosome-associated kinesin-related	NM_122854	At.30650
A_84_P839865	0.308782	5.1755	0.12212	AT5G33355	Arabidopsis thaliana unknown protein (AT5G33355) mRNA, complete cds [NM_147989]	NM_147989	hypothetical protein	NM_147989	At.49082
A_84_P577078	0.369601	0.272403	0.235978	AT5G35480	Arabidopsis thaliana unknown protein (AT5G35480) mRNA, complete cds [NM_122939]	NM_122939	hypothetical protein	NM_122939	At.30595
A_84_P604707	0.371304	0.381546	0.45748	AT5G35610	Arabidopsis thaliana paired amphipathic helix repeat-containing protein (AT5G35610) mRNA, complete cds [NM_122952]	NM_122952	paired amphipathic helix repeat-containing protein	NM_122952	At.55139
A_84_P179084	0.259408	0.404244	0.259513	AT5G35735	Arabidopsis thaliana auxin-responsive family protein (AT5G35735) mRNA, complete cds [NM_122964]	NM_122964	auxin-responsive family protein	NM_122964	At.7499
A_84_P791869	2.92247	9.34855	2.57688	AT5G35870	Arabidopsis thaliana unknown protein (AT5G35870) mRNA, complete cds [NM_122978]	NM_122978	hypothetical protein	NM_122978	At.55146
A_84_P21567	0.476263	0.460552	0.382958	AT5G35940	Arabidopsis thaliana jacalin lectin family protein (AT5G35940) mRNA, complete cds [NM_122985]	NM_122985	jacalin lectin family protein	NM_122985	At.43336
A_84_P10220	2.5578	2.34001	2.31229	AT5G35970	Arabidopsis thaliana DNA-binding protein, putative (AT5G35970) mRNA, complete cds [NM_122988]	NM_122988	DNA-binding protein, putative	NM_122988	At.45828
A_84_P561064	0.387209	0.380747	0.375849	AT5G36240	Arabidopsis thaliana zinc knuckle (CCHC-type) family protein (AT5G36240) mRNA, complete cds [NM_123015]	NM_123015	zinc knuckle (CCHC-type) family protein	NM_123015	At.55159
A_84_P768423	0.0848685	0.269403	0.0936716	AT5G36520	Arabidopsis thaliana unknown protein (AT5G36520) mRNA, complete cds [NM_001085191]	NM_001085191	hypothetical protein	NM_001085191	At.69403
A_84_P146698	3.15794	4.90417	2.5017	AT5G36690	Arabidopsis thaliana unknown protein (AT5G36690) mRNA, complete cds [NM_123026]	NM_123026	hypothetical protein	NM_123026	At.55163
A_84_P589554	0.473764	0.473392	0.461774	AT5G36930	Arabidopsis thaliana disease resistance protein (TIR-NBS-LRR class), putative (AT5G36930) mRNA, complete cds [NM_001125847]	NM_001125847	disease resistance protein (TIR-NBS-LRR class), putative	NM_001125847	At.30528
A_84_P834366	3.76527	3.98612	3.09995	AT5G37415	Arabidopsis thaliana sequence-specific DNA binding / transcription factor (AT5G37415) mRNA, complete cds [NM_148055]	NM_148055	sequence-specific DNA binding / transcription factor	NM_148055	At.45528
A_84_P18881	0.327993	0.190477	0.397993	AT5G37450	Arabidopsis thaliana leucine-rich repeat transmembrane protein kinase, putative (AT5G37450) mRNA, complete cds [NM_123104]	NM_123104	leucine-rich repeat transmembrane protein kinase, putative	NM_123104	At.55191
A_84_P20773	2.09297	2.80848	2.83623	AT5G37470	Arabidopsis thaliana unknown protein (AT5G37470) mRNA, complete cds [NM_123106]	NM_123106	hypothetical protein	NM_123106	At.65592
A_84_P561066	0.27779	0.271284	0.282284	AT5G37840	Arabidopsis thaliana unknown protein (AT5G37840) mRNA, complete cds [NM_123143]	NM_123143	hypothetical protein	NM_123143	At.30460
A_84_P17788	0.145768	0.139125	0.134982	AT5G37870	Arabidopsis thaliana seven in absentia (SINA) family protein (AT5G37870) mRNA, complete cds [NM_123146]	NM_123146	seven in absentia (SINA) family protein	NM_123146	At.55198
A_84_P549559	0.145232	0.0719731	0.085983	AT5G38100	Arabidopsis thaliana methyltransferase-related (AT5G38100) mRNA, complete cds [NM_123170]	NM_123170	methyltransferase-related	NM_123170	At.30437
A_84_P16844	0.340572	0.365031	0.442968	AT5G38250	Arabidopsis thaliana serine/threonine protein kinase, putative (AT5G38250) mRNA, complete cds [NM_123186]	NM_123186	serine/threonine protein kinase, putative	NM_123186	At.55213
A_84_P610036	3.73136	18.8776	2.59245	AT5G38310	Arabidopsis thaliana unknown protein (AT5G38310) mRNA, complete cds [NM_123192]	NM_123192	hypothetical protein	NM_123192	At.64259
A_84_P140339	0.469828	0.46352	0.426348	AT5G38396	Arabidopsis thaliana F-box family protein (AT5G38396) mRNA, complete cds [NM_148059]	NM_148059	F-box family protein	NM_148059
A_84_P591358	0.383963	0.446665	0.393115	AT5G38400	Arabidopsis thaliana unknown protein (AT5G38400) mRNA, complete cds [NM_123201]	NM_123201	hypothetical protein	NM_123201	At.55218
A_84_P20629	2.17884	3.03597	2.7626	AT5G38750	Arabidopsis thaliana asparaginyl-tRNA synthetase family (AT5G38750) mRNA, complete cds [NM_123236]	NM_123236	asparaginyl-tRNA synthetase family	NM_123236	At.55227
A_84_P15900	0.435971	0.465097	0.424042	AT5G38895	Arabidopsis thaliana zinc finger (C3HC4-type RING finger) family protein (AT5G38895) mRNA, complete cds [NM_123251]	NM_123251	zinc finger (C3HC4-type RING finger) family protein	NM_123251	At.49100
A_84_P311493	0.43167	0.490262	0.462346	AT5G38980	Arabidopsis thaliana unknown protein (AT5G38980) mRNA, complete cds [NM_123260]	NM_123260	hypothetical protein	NM_123260	At.19784
A_84_P22522	0.299526	0.217732	0.243789	AT5G39020	Arabidopsis thaliana protein kinase family protein (AT5G39020) mRNA, complete cds [NM_123264]	NM_123264	protein kinase family protein	NM_123264	At.55239
A_84_P23468	0.482066	0.328363	0.474047	AT5G39030	Arabidopsis thaliana protein kinase family protein (AT5G39030) mRNA, complete cds [NM_123265]	NM_123265	protein kinase family protein	NM_123265	At.55240
A_84_P841984	3.67679	5.65437	3.96629	AT5G39220	Arabidopsis thaliana hydrolase, alpha/beta fold family protein (AT5G39220) mRNA, complete cds [NM_123284]	NM_123284	hydrolase, alpha/beta fold family protein	NM_123284	At.6609
A_84_P574406	2.55306	2.18356	2.52705	AT5G39240	Arabidopsis thaliana unknown protein (AT5G39240) mRNA, complete cds [NM_123286]	NM_123286	hypothetical protein	NM_123286	At.65604
A_84_P817922	0.326069	0.243923	0.320094	AT5G39410	Arabidopsis thaliana binding / catalytic (AT5G39410) mRNA, complete cds [NM_123303]	NM_123303	binding / catalytic	NM_123303	At.49110
A_84_P815115	0.0579275	0.146443	0.191153	AT5G39520	Arabidopsis thaliana unknown protein (AT5G39520) mRNA, complete cds [NM_123314]	NM_123314	hypothetical protein	NM_123314	At.71131
A_84_P19686	0.493631	0.499841	0.485376	AT5G39630	Arabidopsis thaliana vesicle transport v-SNARE family protein (AT5G39630) mRNA, complete cds [NM_123325]	NM_123325	vesicle transport v-SNARE family protein	NM_123325	At.55257
A_84_P21578	0.281139	0.345664	0.23547	AT5G39670	Arabidopsis thaliana calcium-binding EF hand family protein (AT5G39670) mRNA, complete cds [NM_123329]	NM_123329	calcium-binding EF hand family protein	NM_123329	At.19755
A_84_P216078	0.311848	2.01002	0.181779	AT5G39785	Arabidopsis thaliana structural constituent of ribosome (AT5G39785) mRNA, complete cds [NM_180776]	NM_180776	structural constituent of ribosome	NM_180776	At.28393
A_84_P545146	0.222075	0.285717	0.236604	AT5G40180	Arabidopsis thaliana unknown protein (AT5G40180) mRNA, complete cds [NM_123382]	NM_123382	hypothetical protein	NM_123382	At.55273
A_84_P769578	0.0303165	0.0298519	0.118305	AT5G40275	Arabidopsis thaliana (AT5G40275) otherRNA [NR_023197]	NR_023197	miscRNA	NR_023197	At.69069
A_84_P21581	2.2746	2.77756	10.2814	AT5G40290	Arabidopsis thaliana metal-dependent phosphohydrolase HD domain-containing protein (AT5G40290) mRNA, complete cds [NM_123393]	NM_123393	metal-dependent phosphohydrolase HD domain-containing protein	NM_123393	At.55274
A_84_P10235	0.28627	0.396263	0.481547	AT5G40510	Arabidopsis thaliana unknown protein (AT5G40510) mRNA, complete cds [NM_123415]	NM_123415	hypothetical protein	NM_123415	At.28609
A_84_P245795	0.455956	0.447317	0.41289	AT5G40590	Arabidopsis thaliana DC1 domain-containing protein (AT5G40590) mRNA, complete cds [NM_123423]	NM_123423	DC1 domain-containing protein	NM_123423	At.30279
A_84_P80109	0.438626	0.244145	0.274666	AT5G40630	Arabidopsis thaliana ubiquitin family protein (AT5G40630) mRNA, complete cds [NM_123427]	NM_123427	ubiquitin family protein	NM_123427	At.30276
A_84_P805516	0.133942	0.181503	0.130222	AT5G40690	Arabidopsis thaliana unknown protein (AT5G40690) mRNA, complete cds [NM_123434]	NM_123434	hypothetical protein	NM_123434	At.30272
A_84_P144039	0.412888	0.391011	0.443451	AT5G40720	Arabidopsis thaliana unknown protein (AT5G40720) mRNA, complete cds [NM_123437]	NM_123437	hypothetical protein	NM_123437	At.7426
A_84_P602046	0.0931094	0.0437003	0.098194	AT5G40790	Arabidopsis thaliana unknown protein (AT5G40790) mRNA, complete cds [NM_123444]	NM_123444	hypothetical protein	NM_123444	At.65610
A_84_P565635	2.98844	3.04272	2.5702	AT5G41030	Arabidopsis thaliana TCP family transcription factor, putative (AT5G41030) mRNA, complete cds [NM_123468]	NM_123468	TCP family transcription factor, putative	NM_123468	At.55287
A_84_P566529	0.315902	0.326319	0.32521	AT5G41730	Arabidopsis thaliana protein kinase family protein (AT5G41730) mRNA, complete cds [NM_123538]	NM_123538	protein kinase family protein	NM_123538	At.65619
A_84_P819549	0.153347	0.245529	0.0539241	AT5G41740	Arabidopsis thaliana disease resistance protein (TIR-NBS-LRR class), putative (AT5G41740) mRNA, complete cds [NM_123539]	NM_123539	disease resistance protein (TIR-NBS-LRR class), putative	NM_123539	At.30211
A_84_P23478	0.171744	0.308699	0.208565	AT5G41750	Arabidopsis thaliana disease resistance protein (TIR-NBS-LRR class), putative (AT5G41750) mRNA, complete cds [NM_123540]	NM_123540	disease resistance protein (TIR-NBS-LRR class), putative	NM_123540	At.7150
A_84_P98956	0.239182	0.380983	0.249567	AT5G42200	Arabidopsis thaliana zinc finger (C3HC4-type RING finger) family protein (AT5G42200) mRNA, complete cds [NM_123585]	NM_123585	zinc finger (C3HC4-type RING finger) family protein	NM_123585	At.43326
A_84_P17804	0.452329	0.253704	0.367652	AT5G42210	Arabidopsis thaliana unknown protein (AT5G42210) mRNA, complete cds [NM_123586]	NM_123586	hypothetical protein	NM_123586	At.48059
A_84_P115752	0.271032	0.239873	0.264433	AT5G42530	Arabidopsis thaliana unknown protein (AT5G42530) mRNA, complete cds [NM_123618]	NM_123618	hypothetical protein	NM_123618	At.21846
A_84_P507009	0.478963	0.471261	0.475433	AT5G42785	Arabidopsis thaliana unknown protein (AT5G42785) mRNA, complete cds [NM_148076]	NM_148076	hypothetical protein	NM_148076	At.55324
A_84_P19698	0.28509	0.430097	0.399966	AT5G42830	Arabidopsis thaliana transferase family protein (AT5G42830) mRNA, complete cds [NM_123648]	NM_123648	transferase family protein	NM_123648	At.30151
A_84_P164883	0.00497667	0.0217693	0.0174546	AT5G42900	Arabidopsis thaliana unknown protein (AT5G42900) mRNA, complete cds [NM_180790]	NM_180790	hypothetical protein	NM_180790	At.30148
A_84_P577102	2.50108	4.93691	2.05328	AT5G43300	Arabidopsis thaliana glycerophosphodiester phosphodiesterase/ phosphoric diester hydrolase (AT5G43300) mRNA, complete cds [NM_123696]	NM_123696	glycerophosphodiester phosphodiesterase/ phosphoric diester hydrolase	NM_123696	At.30124
A_84_P111682	0.1952	0.160855	0.159132	AT5G43520	Arabidopsis thaliana DC1 domain-containing protein (AT5G43520) mRNA, complete cds [NM_123718]	NM_123718	DC1 domain-containing protein	NM_123718	At.22944
A_84_P768252	3.02011	2.80188	3.34426	AT5G43525	Arabidopsis thaliana unknown protein (AT5G43525) mRNA, complete cds [NM_001036928]	NM_001036928	hypothetical protein	NM_001036928	At.63347
A_84_P573674	0.205465	0.208134	0.208932	AT5G43540	Arabidopsis thaliana zinc finger (C2H2 type) family protein (AT5G43540) mRNA, complete cds [NM_123720]	NM_123720	zinc finger (C2H2 type) family protein	NM_123720	At.55339
A_84_P511454	0.429107	0.191396	0.354127	AT5G43570	Arabidopsis thaliana serine-type endopeptidase inhibitor (AT5G43570) mRNA, complete cds [NM_123723]	NM_123723	serine-type endopeptidase inhibitor	NM_123723	At.30113
A_84_P211958	0.198763	0.197113	0.169604	AT5G43580	Arabidopsis thaliana serine-type endopeptidase inhibitor (AT5G43580) mRNA, complete cds [NM_123724]	NM_123724	serine-type endopeptidase inhibitor	NM_123724	At.30112
A_84_P591378	0.163583	0.13273	0.131319	AT5G44565	Arabidopsis thaliana unknown protein (AT5G44565) mRNA, complete cds [NM_203153]	NM_203153	hypothetical protein	NM_203153	At.49821
A_84_P768781	0.354756	0.489692	0.35237	AT5G44568	Arabidopsis thaliana unknown protein (AT5G44568) mRNA, complete cds [NM_001085241]	NM_001085241	hypothetical protein	NM_001085241	At.19765
A_84_P217818	0.34417	0.451602	0.382688	AT5G44820	Arabidopsis thaliana unknown protein (AT5G44820) mRNA, complete cds [NM_123850]	NM_123850	hypothetical protein	NM_123850	At.30051
A_84_P507017	0.459816	2.05262	5.79239	AT5G44990	Arabidopsis thaliana unknown protein (AT5G44990) mRNA, complete cds [NM_001125904]	NM_001125904	hypothetical protein	NM_001125904	At.55374
A_84_P19706	0.0774789	0.0633431	0.0980207	AT5G45000	Arabidopsis thaliana transmembrane receptor (AT5G45000) mRNA, complete cds [NM_123868]	NM_123868	transmembrane receptor	NM_123868	At.55375
A_84_P832427	0.107953	0.148933	0.118182	AT5G45380	Arabidopsis thaliana sodium:solute symporter family protein (AT5G45380) mRNA, complete cds [NM_123906]	NM_123906	sodium:solute symporter family protein	NM_123906	At.30015
A_84_P87179	0.0176395	0.0180819	0.0181615	AT5G45440	Arabidopsis thaliana disease resistance protein-related (AT5G45440) mRNA, complete cds [NM_123912]	NM_123912	disease resistance protein-related	NM_123912	At.30013
A_84_P603841	0.489804	0.487675	0.493329	AT5G45573	Arabidopsis thaliana unknown protein (AT5G45573) mRNA, complete cds [NM_148092]	NM_148092	hypothetical protein	NM_148092	At.51426
A_84_P291404	9.06133	15.0893	8.19384	AT5G45880	Arabidopsis thaliana pollen Ole e 1 allergen and extensin family protein (AT5G45880) mRNA, complete cds [NM_123956]	NM_123956	pollen Ole e 1 allergen and extensin family protein	NM_123956	At.27756
A_84_P613615	0.381514	0.202866	0.418734	AT5G46060	Arabidopsis thaliana unknown protein (AT5G46060) mRNA, complete cds [NM_123974]	NM_123974	hypothetical protein	NM_123974	At.51439
A_84_P552230	0.211427	0.215523	0.217744	AT5G46090	Arabidopsis thaliana unknown protein (AT5G46090) mRNA, complete cds [NM_123977]	NM_123977	hypothetical protein	NM_123977	At.55400
A_84_P571762	0.249916	0.249022	0.368553	AT5G46130	Arabidopsis thaliana unknown protein (AT5G46130) mRNA, complete cds [NM_123982]	NM_123982	hypothetical protein	NM_123982	At.51079
A_84_P231379	0.461906	0.462451	0.438028	AT5G46230	Arabidopsis thaliana unknown protein (AT5G46230) mRNA, complete cds [NM_123992]	NM_123992	hypothetical protein	NM_123992	At.29966
A_84_P16873	0.258614	0.25552	0.20645	AT5G46260	Arabidopsis thaliana disease resistance protein (TIR-NBS-LRR class), putative (AT5G46260) mRNA, complete cds [NM_123995]	NM_123995	disease resistance protein (TIR-NBS-LRR class), putative	NM_123995	At.55401
A_84_P588688	0.469413	0.495777	0.421681	AT5G46500	Arabidopsis thaliana unknown protein (AT5G46500) mRNA, complete cds [NM_124020]	NM_124020	hypothetical protein	NM_124020	At.29952
A_84_P611855	2.12083	2.6499	3.4128	AT5G46915	Arabidopsis thaliana transcriptional factor B3 family protein (AT5G46915) mRNA, complete cds [NM_148098]	NM_148098	transcriptional factor B3 family protein	NM_148098	At.55412
A_84_P712003	0.460517	0.180373	0.116375	AT5G47030	AV544975 Arabidopsis thaliana roots Columbia Arabidopsis thaliana cDNA clone RZ66c03F 3', mRNA sequence [AV544975]	AV544975	ATP synthase delta' chain, mitochondrial		At.67085
A_84_P17822	0.429573	0.481993	0.457534	AT5G47070	Arabidopsis thaliana protein kinase, putative (AT5G47070) mRNA, complete cds [NM_124078]	NM_124078	protein kinase, putative	NM_124078	At.29914
A_84_P22552	0.349844	0.319328	0.356842	AT5G47130	Arabidopsis thaliana Bax inhibitor-1 family / BI-1 family (AT5G47130) mRNA, complete cds [NM_124084]	NM_124084	Bax inhibitor-1 family / BI-1 family	NM_124084	At.55413
A_84_P10259	2.46113	2.24081	2.50527	AT5G47160	Arabidopsis thaliana YDG/SRA domain-containing protein (AT5G47160) mRNA, complete cds [NM_124087]	NM_124087	YDG/SRA domain-containing protein	NM_124087	At.55414
A_84_P11205	0.423659	0.465999	0.430267	AT5G47180	Arabidopsis thaliana vesicle-associated membrane family protein / VAMP family protein (AT5G47180) mRNA, complete cds [NM_124089]	NM_124089	vesicle-associated membrane family protein / VAMP family protein	NM_124089	At.24799
A_84_P541714	0.0288583	0.0296759	0.0297548	AT5G47300	Arabidopsis thaliana F-box family protein (AT5G47300) mRNA, complete cds [NM_124101]	NM_124101	F-box family protein	NM_124101	At.55419
A_84_P575328	11.0546	51.2649	4.95029	AT5G47600	Arabidopsis thaliana heat shock protein-related (AT5G47600) mRNA, complete cds [NM_124133]	NM_124133	heat shock protein-related	NM_124133	At.22233
A_84_P186734	0.171003	0.186813	0.283123	AT5G47740	Arabidopsis thaliana unknown protein (AT5G47740) mRNA, complete cds [NM_124148]	NM_124148	hypothetical protein	NM_124148	At.71194
A_84_P147938	2.1819	3.19015	2.98799	AT5G47920	Arabidopsis thaliana unknown protein (AT5G47920) mRNA, complete cds [NM_124166]	NM_124166	hypothetical protein	NM_124166	At.29873
A_84_P14988	0.127077	0.122503	0.122819	AT5G47950	Arabidopsis thaliana transferase family protein (AT5G47950) mRNA, complete cds [NM_124169]	NM_124169	transferase family protein	NM_124169	At.7908
A_84_P16880	0.351303	0.330829	0.33855	AT5G47980	Arabidopsis thaliana transferase family protein (AT5G47980) mRNA, complete cds [NM_124172]	NM_124172	transferase family protein	NM_124172	At.29871
A_84_P787157	0.23499	0.481505	0.210318	AT5G48110	Arabidopsis thaliana terpene synthase/cyclase family protein (AT5G48110) mRNA, complete cds [NM_124185]	NM_124185	terpene synthase/cyclase family protein	NM_124185	At.29865
A_84_P18773	0.266235	0.28207	0.340375	AT5G48250	Arabidopsis thaliana zinc finger (B-box type) family protein (AT5G48250) mRNA, complete cds [NM_124200]	NM_124200	zinc finger (B-box type) family protein	NM_124200	At.7080
A_84_P11210	0.291516	0.286352	0.296605	AT5G48380	Arabidopsis thaliana leucine-rich repeat family protein / protein kinase family protein (AT5G48380) mRNA, complete cds [NM_124213]	NM_124213	leucine-rich repeat family protein / protein kinase family protein	NM_124213	At.27413
A_84_P10265	3.71093	5.09955	3.51845	AT5G48650	Arabidopsis thaliana nuclear transport factor 2 (NTF2) family protein / RNA recognition motif (RRM)-containing protein (AT5G48650) mRNA, complete cds [NM_124241]	NM_124241	nuclear transport factor 2 (NTF2) family protein / RNA recognition motif (RRM)-containing protein	NM_124241	At.29836
A_84_P555790	0.103425	0.285415	0.198574	AT5G48657	Arabidopsis thaliana defense protein-related (AT5G48657) mRNA, complete cds [NM_203180]	NM_203180	defense protein-related	NM_203180	At.21081
A_84_P13101	3.9221	2.59044	22.2935	AT5G48710	Arabidopsis thaliana ubiquitin-related (AT5G48710) mRNA, complete cds [NM_124248]	NM_124248	ubiquitin-related	NM_124248	At.55439
A_84_P573575	0.156016	0.241478	0.306126	AT5G49680	Arabidopsis thaliana cell expansion protein, putative (AT5G49680) mRNA, complete cds [NM_001085269]	NM_001085269	cell expansion protein, putative	NM_001085269	At.55458
A_84_P194544	0.444126	0.402834	0.364326	AT5G49690	Arabidopsis thaliana UDP-glucoronosyl/UDP-glucosyl transferase family protein (AT5G49690) mRNA, complete cds [NM_124347]	NM_124347	UDP-glucoronosyl/UDP-glucosyl transferase family protein	NM_124347	At.29773
A_84_P199394	0.246629	0.270493	0.290171	AT5G49900	Arabidopsis thaliana catalytic/ glucosylceramidase (AT5G49900) mRNA, complete cds [NM_124368]	NM_124368	catalytic/ glucosylceramidase	NM_124368	At.29762
A_84_P11217	0.452806	0.203262	0.428686	AT5G50260	Arabidopsis thaliana cysteine proteinase, putative (AT5G50260) mRNA, complete cds [NM_124405]	NM_124405	cysteine proteinase, putative	NM_124405	At.7918
A_84_P204118	0.256652	0.383258	0.297897	AT5G50450	Arabidopsis thaliana zinc finger (MYND type) family protein (AT5G50450) mRNA, complete cds [NM_124427]	NM_124427	zinc finger (MYND type) family protein	NM_124427	At.24402
A_84_P527444	0.0853729	0.370487	0.0982211	AT5G50760	Arabidopsis thaliana auxin-responsive family protein (AT5G50760) mRNA, complete cds [NM_124454]	NM_124454	auxin-responsive family protein	NM_124454	At.29715
A_84_P567322	0.436604	0.449642	0.4489	AT5G50880	Arabidopsis thaliana unknown protein (AT5G50880) mRNA, complete cds [NM_124466]	NM_124466	hypothetical protein	NM_124466	At.65664
A_84_P69014	0.465275	0.460545	0.311083	AT5G51390	Arabidopsis thaliana unknown protein (AT5G51390) mRNA, complete cds [NM_124518]	NM_124518	hypothetical protein	NM_124518	At.7949
A_84_P819208	0.36137	0.434995	0.426053	AT5G51570	Arabidopsis thaliana band 7 family protein (AT5G51570) mRNA, complete cds [NM_124536]	NM_124536	band 7 family protein	NM_124536	At.7811
A_84_P22569	0.337907	0.369951	0.332111	AT5G51770	Arabidopsis thaliana protein kinase family protein (AT5G51770) mRNA, complete cds [NM_124556]	NM_124556	protein kinase family protein	NM_124556	At.55492
A_84_P76849	0.326694	0.261478	0.369142	AT5G52540	Arabidopsis thaliana unknown protein (AT5G52540) mRNA, complete cds [NM_124633]	NM_124633	hypothetical protein	NM_124633	At.27484
A_84_P135175	0.285839	0.25976	0.271472	AT5G52750	Arabidopsis thaliana heavy-metal-associated domain-containing protein (AT5G52750) mRNA, complete cds [NM_124653]	NM_124653	heavy-metal-associated domain-containing protein	NM_124653	At.43541
A_84_P249495	0.0550841	0.0621138	0.0484647	AT5G52760	Arabidopsis thaliana heavy-metal-associated domain-containing protein (AT5G52760) mRNA, complete cds [NM_124654]	NM_124654	heavy-metal-associated domain-containing protein	NM_124654	At.29597
A_84_P11225	0.308737	0.457226	0.367004	AT5G52810	Arabidopsis thaliana ornithine cyclodeaminase/mu-crystallin family protein (AT5G52810) mRNA, complete cds [NM_124659]	NM_124659	ornithine cyclodeaminase/mu-crystallin family protein	NM_124659	At.8892
A_84_P14060	2.54858	2.57196	2.5053	AT5G52860	Arabidopsis thaliana ABC transporter family protein (AT5G52860) mRNA, complete cds [NM_124664]	NM_124664	ABC transporter family protein	NM_124664	At.29590
A_84_P709131	0.367073	0.492504	0.311866	AT5G52882	Arabidopsis thaliana ATP binding / nucleoside-triphosphatase/ nucleotide binding (AT5G52882) mRNA, complete cds [NM_001085278]	NM_001085278	ATP binding / nucleoside-triphosphatase/ nucleotide binding	NM_001085278	At.23894
A_84_P104666	2.03003	2.5531	2.62754	AT5G53390	Arabidopsis thaliana unknown protein (AT5G53390) mRNA, complete cds [NM_124718]	NM_124718	hypothetical protein	NM_124718	At.29556
A_84_P217028	0.0442113	0.0333845	0.205449	AT5G53600	Arabidopsis thaliana glycosyl hydrolase family protein 17 (AT5G53600) mRNA, complete cds [NM_124740]	NM_124740	glycosyl hydrolase family protein 17	NM_124740	At.55526
A_84_P193134	0.0235585	0.0235565	0.0229165	AT5G53720	Arabidopsis thaliana RNA recognition motif (RRM)-containing protein (AT5G53720) mRNA, complete cds [NM_124751]	NM_124751	RNA recognition motif (RRM)-containing protein	NM_124751	At.55532
A_84_P12173	0.388789	0.35964	0.395962	AT5G53730	Arabidopsis thaliana harpin-induced family protein / HIN1 family protein / harpin-responsive family protein (AT5G53730) mRNA, complete cds [NM_124752]	NM_124752	harpin-induced family protein / HIN1 family protein / harpin-responsive family protein	NM_124752	At.29536
A_84_P18792	0.196975	0.275723	0.11587	AT5G53870	Arabidopsis thaliana plastocyanin-like domain-containing protein (AT5G53870) mRNA, complete cds [NM_124766]	NM_124766	plastocyanin-like domain-containing protein	NM_124766	At.49170
A_84_P10283	0.302316	0.428545	0.364291	AT5G53990	Arabidopsis thaliana glycosyltransferase family protein (AT5G53990) mRNA, complete cds [NM_124778]	NM_124778	glycosyltransferase family protein	NM_124778	At.28483
A_84_P19740	0.253749	0.370024	0.270586	AT5G54300	Arabidopsis thaliana unknown protein (AT5G54300) mRNA, complete cds [NM_124810]	NM_124810	hypothetical protein	NM_124810	At.66770
A_84_P20686	0.22713	0.154766	0.263104	AT5G54370	Arabidopsis thaliana late embryogenesis abundant protein-related / LEA protein-related (AT5G54370) mRNA, complete cds [NM_124817]	NM_124817	late embryogenesis abundant protein-related / LEA protein-related	NM_124817	At.27765
A_84_P242573	3.01507	3.2309	2.42979	AT5G54470	Arabidopsis thaliana zinc finger (B-box type) family protein (AT5G54470) mRNA, complete cds [NM_124827]	NM_124827	zinc finger (B-box type) family protein	NM_124827	At.43303
A_84_P529222	0.10292	0.0993293	0.0960196	AT5G54990	Arabidopsis thaliana zinc finger (C3HC4-type RING finger) family protein (AT5G54990) mRNA, complete cds [NM_124881]	NM_124881	zinc finger (C3HC4-type RING finger) family protein	NM_124881	At.55556
A_84_P75404	0.0647066	0.0641014	0.0851268	AT5G55150	Arabidopsis thaliana F-box family protein (AT5G55150) mRNA, complete cds [NM_124897]	NM_124897	F-box family protein	NM_124897	At.65680
A_84_P768357	0.276877	0.361181	0.414136	AT5G55410	Arabidopsis thaliana protease inhibitor/seed storage/lipid transfer protein (LTP) family protein (AT5G55410) mRNA, complete cds [NM_124923]	NM_124923	protease inhibitor/seed storage/lipid transfer protein (LTP) family protein	NM_124923	At.29444
A_84_P110392	0.243833	0.0721847	0.189814	AT5G55450	Arabidopsis thaliana protease inhibitor/seed storage/lipid transfer protein (LTP) family protein (AT5G55450) mRNA, complete cds [NM_124927]	NM_124927	protease inhibitor/seed storage/lipid transfer protein (LTP) family protein	NM_124927	At.47613
A_84_P559351	0.1062	0.0567236	0.0900218	AT5G55460	Arabidopsis thaliana protease inhibitor/seed storage/lipid transfer protein (LTP) family protein (AT5G55460) mRNA, complete cds [NM_124928]	NM_124928	protease inhibitor/seed storage/lipid transfer protein (LTP) family protein	NM_124928	At.29440
A_84_P220748	0.422915	17.1018	0.38895	AT5G56075	Arabidopsis thaliana ATP binding / nucleotide binding / phenylalanine-tRNA ligase (AT5G56075) mRNA, complete cds [NM_148137]	NM_148137	ATP binding / nucleotide binding / phenylalanine-tRNA ligase	NM_148137	At.55576
A_84_P63984	0.143138	0.148319	0.240331	AT5G56400	Arabidopsis thaliana F-box family protein (AT5G56400) mRNA, complete cds [NM_125023]	NM_125023	F-box family protein	NM_125023	At.55581
A_84_P528434	0.336951	0.337149	0.345018	AT5G56960	Arabidopsis thaliana basic helix-loop-helix (bHLH) family protein (AT5G56960) mRNA, complete cds [NM_125078]	NM_125078	basic helix-loop-helix (bHLH) family protein	NM_125078	At.55597
A_84_P766729	3.56939	2.1912	2.44937	AT5G57340	Arabidopsis thaliana unknown protein (AT5G57340) mRNA, complete cds [NM_203222]	NM_203222	hypothetical protein	NM_203222	At.21014
A_84_P818059	3.09352	2.01165	3.05979	AT5G57345	Arabidopsis thaliana mRNA for hypothetical protein, complete cds, clone: RAFL14-23-I18 [AK227648]	AK227648	hypothetical protein		At.43745
A_84_P15021	0.352761	0.469766	0.377937	AT5G57530	Arabidopsis thaliana xyloglucan:xyloglucosyl transferase, putative / xyloglucan endotransglycosylase, putative / endo-xyloglucan transferase, putat_ (AT5G57530) mRNA, complete cds [NM_125134]	NM_125134	xyloglucan:xyloglucosyl transferase, putative / xyloglucan endotransglycosylase, putative / endo-xyloglucan transferase, putative	NM_125134	At.26243
A_84_P295014	0.215479	0.213115	0.21262	AT5G57625	Arabidopsis thaliana allergen V5/Tpx-1-related family protein (AT5G57625) mRNA, complete cds [NM_148145]	NM_148145	allergen V5/Tpx-1-related family protein	NM_148145	At.23547
A_84_P22591	0.274139	0.497361	0.422901	AT5G58120	Arabidopsis thaliana disease resistance protein (TIR-NBS-LRR class), putative (AT5G58120) mRNA, complete cds [NM_125197]	NM_125197	disease resistance protein (TIR-NBS-LRR class), putative	NM_125197	At.63913
A_84_P509800	4.10449	2.00612	3.52075	AT5G58280	Arabidopsis thaliana transcriptional factor B3 family protein (AT5G58280) mRNA, complete cds [NM_125213]	NM_125213	transcriptional factor B3 family protein	NM_125213	At.55612
A_84_P503599	2.23091	2.52224	2.75613	AT5G58610	Arabidopsis thaliana PHD finger transcription factor, putative (AT5G58610) mRNA, complete cds [NM_125248]	NM_125248	PHD finger transcription factor, putative	NM_125248	At.55614
A_84_P583408	3.68604	0.45511	3.01698	AT5G59305	Arabidopsis thaliana unknown protein (AT5G59305) mRNA, complete cds [NM_125321]	NM_125321	hypothetical protein	NM_125321	At.29234
A_84_P829945	0.0937547	0.0923932	0.465905	AT5G59490	Arabidopsis thaliana haloacid dehalogenase-like hydrolase family protein (AT5G59490) mRNA, complete cds [NM_125340]	NM_125340	haloacid dehalogenase-like hydrolase family protein	NM_125340	At.29223
A_84_P820634	0.494065	0.494065	0.431531	AT5G59550	Arabidopsis thaliana zinc finger (C3HC4-type RING finger) family protein (AT5G59550) mRNA, complete cds [NM_125347]	NM_125347	zinc finger (C3HC4-type RING finger) family protein	NM_125347	At.9728
A_84_P11250	0.0454889	0.0455379	0.0465695	AT5G59570	Arabidopsis thaliana myb family transcription factor (AT5G59570) mRNA, complete cds [NM_125349]	NM_125349	myb family transcription factor	NM_125349	At.29219
A_84_P16922	2.17299	2.10122	2.21171	AT5G59650	Arabidopsis thaliana leucine-rich repeat protein kinase, putative (AT5G59650) mRNA, complete cds [NM_125357]	NM_125357	leucine-rich repeat protein kinase, putative	NM_125357	At.55624
A_84_P792647	0.129751	0.123999	0.185422	AT5G59662	Arabidopsis thaliana (AT5G59662) otherRNA [NR_023273]	NR_023273	miscRNA	NR_023273
A_84_P18814	0.0291352	0.0185237	0.0307004	AT5G59670	Arabidopsis thaliana leucine-rich repeat protein kinase, putative (AT5G59670) mRNA, complete cds [NM_125359]	NM_125359	leucine-rich repeat protein kinase, putative	NM_125359	At.29210
A_84_P565572	0.33669	0.387813	0.363194	AT5G59980	Arabidopsis thaliana RNase P subunit p30 family protein (AT5G59980) mRNA, complete cds [NM_125391]	NM_125391	RNase P subunit p30 family protein	NM_125391	At.29195
A_84_P580710	3.52365	4.13899	2.64447	AT5G60290	Arabidopsis thaliana unknown protein (AT5G60290) mRNA, complete cds [NM_125422]	NM_125422	hypothetical protein	NM_125422	At.50543
A_84_P587857	0.465058	0.461887	0.417612	AT5G60380	Arabidopsis thaliana unknown protein (AT5G60380) mRNA, complete cds [NM_125431]	NM_125431	hypothetical protein	NM_125431	At.55642
A_84_P546984	2.26567	6.7496	3.58344	AT5G61280	Arabidopsis thaliana remorin family protein (AT5G61280) mRNA, complete cds [NM_125521]	NM_125521	remorin family protein	NM_125521	At.55658
A_84_P15039	0.253977	0.480952	0.292286	AT5G61520	Arabidopsis thaliana hexose transporter, putative (AT5G61520) mRNA, complete cds [NM_001126001]	NM_001126001	hexose transporter, putative	NM_001126001	At.19760
A_84_P21661	0.294387	0.345647	0.36939	AT5G61590	Arabidopsis thaliana AP2 domain-containing transcription factor family protein (AT5G61590) mRNA, complete cds [NM_125552]	NM_125552	AP2 domain-containing transcription factor family protein	NM_125552	At.24138
A_84_P22607	0.16669	0.427714	0.193025	AT5G61600	Arabidopsis thaliana ethylene-responsive element-binding family protein (AT5G61600) mRNA, complete cds [NM_125553]	NM_125553	ethylene-responsive element-binding family protein	NM_125553	At.47568
A_84_P12207	0.0817752	0.323328	0.167211	AT5G62040	Arabidopsis thaliana brother of FT and TFL1 protein (BFT) (AT5G62040) mRNA, complete cds [NM_125597]	NM_125597	brother of FT and TFL1 protein (BFT)	NM_125597	At.55676
A_84_P192034	0.491218	0.481796	0.45706	AT5G62150	Arabidopsis thaliana peptidoglycan-binding LysM domain-containing protein (AT5G62150) mRNA, complete cds [NM_125608]	NM_125608	peptidoglycan-binding LysM domain-containing protein	NM_125608	At.29068
A_84_P153815	3.28133	2.05648	3.02802	AT5G62170	Arabidopsis thaliana unknown protein (AT5G62170) mRNA, complete cds [NM_125611]	NM_125611	hypothetical protein	NM_125611	At.29066
A_84_P15043	0.183552	0.0473706	0.0549105	AT5G62340	Arabidopsis thaliana invertase/pectin methylesterase inhibitor family protein (AT5G62340) mRNA, complete cds [NM_125628]	NM_125628	invertase/pectin methylesterase inhibitor family protein	NM_125628	At.29054
A_84_P539896	0.137983	0.142552	0.140748	AT5G62400	Arabidopsis thaliana unknown protein (AT5G62400) mRNA, complete cds [NM_125634]	NM_125634	hypothetical protein	NM_125634	At.55683
A_84_P813153	2.22516	2.07607	2.4274	AT5G62440	Arabidopsis thaliana unknown protein (AT5G62440) mRNA, complete cds [NM_125638]	NM_125638	hypothetical protein	NM_125638	At.29048
A_84_P569139	0.146325	0.152032	0.400971	AT5G62780	Arabidopsis thaliana DNAJ heat shock N-terminal domain-containing protein (AT5G62780) mRNA, complete cds [NM_125673]	NM_125673	DNAJ heat shock N-terminal domain-containing protein	NM_125673	At.51107
A_84_P543437	2.84446	2.25376	2.67159	AT5G63320	Arabidopsis thaliana unknown protein (AT5G63320) mRNA, complete cds [NM_125727]	NM_125727	hypothetical protein	NM_125727	At.29003
A_84_P15050	0.107575	0.321023	0.109393	AT5G64100	Arabidopsis thaliana peroxidase, putative (AT5G64100) mRNA, complete cds [NM_125806]	NM_125806	peroxidase, putative	NM_125806	At.25608
A_84_P137629	2.80104	2.84641	2.85685	AT5G64170	Arabidopsis thaliana dentin sialophosphoprotein-related (AT5G64170) mRNA, complete cds [NM_001085324]	NM_001085324	dentin sialophosphoprotein-related	NM_001085324	At.28965
A_84_P837267	2.93056	2.3601	5.68764	AT5G64320	Arabidopsis thaliana pentatricopeptide (PPR) repeat-containing protein (AT5G64320) mRNA, complete cds [NM_125828]	NM_125828	pentatricopeptide (PPR) repeat-containing protein	NM_125828	At.28962
A_84_P861877	2.83109	2.78869	2.73278	AT5G64850	Arabidopsis thaliana unknown protein (AT5G64850) mRNA, complete cds [NM_125883]	NM_125883	hypothetical protein	NM_125883	At.28935
A_84_P528380	4.404	7.10759	4.89897	AT5G64910	Arabidopsis thaliana unknown protein (AT5G64910) mRNA, complete cds [NM_125890]	NM_125890	hypothetical protein	NM_125890	At.7851
A_84_P243525	0.353173	0.461141	0.375024	AT5G65040	Arabidopsis thaliana senescence-associated protein-related (AT5G65040) mRNA, complete cds [NM_125903]	NM_125903	senescence-associated protein-related	NM_125903	At.28924
A_84_P13164	0.490746	0.498538	0.481846	AT5G65100	Arabidopsis thaliana ethylene insensitive 3 family protein (AT5G65100) mRNA, complete cds [NM_125909]	NM_125909	ethylene insensitive 3 family protein	NM_125909	At.66716
A_84_P14110	2.23972	2.13622	2.24826	AT5G65350	Arabidopsis thaliana histone H3 (AT5G65350) mRNA, complete cds [NM_125933]	NM_125933	histone H3	NM_125933	At.70282
A_84_P514181	0.474705	0.486214	13.207	AT5G65980	Arabidopsis thaliana auxin efflux carrier family protein (AT5G65980) mRNA, complete cds [NM_125995]	NM_125995	auxin efflux carrier family protein	NM_125995	At.55707
A_84_P78009	0.214702	0.241406	0.233786	AT5G66052	Arabidopsis thaliana unknown protein (AT5G66052) mRNA, complete cds [NM_148167]	NM_148167	hypothetical protein	NM_148167	At.20044
A_84_P501762	0.351853	0.363191	0.420868	AT5G66340	Arabidopsis thaliana unknown protein (AT5G66340) mRNA, complete cds [NM_126032]	NM_126032	hypothetical protein	NM_126032	At.55711
A_84_P14116	0.251193	0.349842	0.315308	AT5G66790	Arabidopsis thaliana protein kinase family protein (AT5G66790) mRNA, complete cds [NM_126077]	NM_126077	protein kinase family protein	NM_126077	At.28850
A_84_P22629	2.21431	3.09702	2.62847	AT5G66960	Arabidopsis thaliana prolyl oligopeptidase family protein (AT5G66960) mRNA, complete cds [NM_126095]	NM_126095	prolyl oligopeptidase family protein	NM_126095	At.55719
A_84_P546117	0.176417	0.0713046	0.28568	AT5G66985	Arabidopsis thaliana unknown protein (AT5G66985) mRNA, complete cds [NM_126098]	NM_126098	hypothetical protein	NM_126098	At.28836
A_84_P571835	3.31636	2.63537	2.01403	AT5G67050	Arabidopsis thaliana lipase class 3 family protein (AT5G67050) mRNA, complete cds [NM_126105]	NM_126105	lipase class 3 family protein	NM_126105	At.50564
A_84_P829713	0.41042	0.429906	0.362265	AT5G67340	Arabidopsis thaliana armadillo/beta-catenin repeat family protein / U-box domain-containing protein (AT5G67340) mRNA, complete cds [NM_126134]	NM_126134	armadillo/beta-catenin repeat family protein / U-box domain-containing protein	NM_126134	At.28815
A_84_P19209	0.384919	0.46762	0.399836	ATAMT2	Arabidopsis thaliana ATAMT2 (AMMONIUM TRANSPORTER 2); ammonium transmembrane transporter/ high affinity secondary active ammonium transmembrane tra_ (ATAMT2) mRNA, complete cds [NM_201905]	NM_201905	ATAMT2 (AMMONIUM TRANSPORTER 2); ammonium transmembrane transporter/ high affinity secondary active ammonium transmembrane transporter	NM_201905	At.11996
A_84_P563250	3.67768	5.18475	6.88103	ATARD3	Arabidopsis thaliana ATARD3 (ACIREDUCTONE DIOXYGENASE 3); acireductone dioxygenase [iron(II)-requiring]/ heteroglycan binding / metal ion binding (ATARD3) mRNA, complete cds [NM_128197]	NM_128197	ATARD3 (ACIREDUCTONE DIOXYGENASE 3); acireductone dioxygenase [iron(II)-requiring]/ heteroglycan binding / metal ion binding	NM_128197	At.38900
A_84_P18611	2.09857	2.1239	2.12877	ATASE2	Arabidopsis thaliana ATASE2 (GLN PHOSPHORIBOSYL PYROPHOSPHATE AMIDOTRANSFERASE 2); amidophosphoribosyltransferase (ATASE2) mRNA, complete cds [NM_119640]	NM_119640	ATASE2 (GLN PHOSPHORIBOSYL PYROPHOSPHATE AMIDOTRANSFERASE 2); amidophosphoribosyltransferase	NM_119640	At.21088
A_84_P18229	0.445629	0.293787	0.371222	ATC	Arabidopsis thaliana ATC (ARABIDOPSIS THALIANA CENTRORADIALIS); phosphatidylethanolamine binding (ATC) mRNA, complete cds [NM_128315]	NM_128315	ATC (ARABIDOPSIS THALIANA CENTRORADIALIS); phosphatidylethanolamine binding	NM_128315	At.352
A_84_P24081	3.24518	2.07191	2.73519	ATCEL2	Arabidopsis thaliana ATCEL2; cellulase/ hydrolase, hydrolyzing O-glycosyl compounds (ATCEL2) mRNA, complete cds [NM_100159]	NM_100159	ATCEL2; cellulase/ hydrolase, hydrolyzing O-glycosyl compounds	NM_100159	At.10575
A_84_P14260	3.66065	4.32877	3.72603	ATCHX1	Arabidopsis thaliana ATCHX1; monovalent cation:proton antiporter/ sodium:hydrogen antiporter (ATCHX1) mRNA, complete cds [NM_101504]	NM_101504	ATCHX1; monovalent cation:proton antiporter/ sodium:hydrogen antiporter	NM_101504	At.51636
A_84_P22276	0.0422151	0.0985466	0.0418569	ATCHX12	Arabidopsis thaliana ATCHX12; monovalent cation:proton antiporter/ sodium:hydrogen antiporter (ATCHX12) mRNA, complete cds [NM_114360]	NM_114360	ATCHX12; monovalent cation:proton antiporter/ sodium:hydrogen antiporter	NM_114360	At.53739
A_84_P15434	0.429538	0.442359	0.44185	ATCHX15	Arabidopsis thaliana ATCHX15; monovalent cation:proton antiporter/ sodium:hydrogen antiporter (ATCHX15) mRNA, complete cds [NM_126941]	NM_126941	ATCHX15; monovalent cation:proton antiporter/ sodium:hydrogen antiporter	NM_126941	At.52727
A_84_P21400	0.111353	0.203357	0.331887	ATCHX17	Arabidopsis thaliana ATCHX17 (CATION/H+ EXCHANGER 17); monovalent cation:proton antiporter/ sodium:hydrogen antiporter (ATCHX17) mRNA, complete cds [NM_118501]	NM_118501	ATCHX17 (CATION/H+ EXCHANGER 17); monovalent cation:proton antiporter/ sodium:hydrogen antiporter	NM_118501	At.2564
A_84_P14253	0.0685785	0.209335	0.239314	ATCHX2	Arabidopsis thaliana ATCHX2 (CATION/H+ EXCHANGER 2); monovalent cation:proton antiporter/ sodium:hydrogen antiporter (ATCHX2) mRNA, complete cds [NM_106588]	NM_106588	ATCHX2 (CATION/H+ EXCHANGER 2); monovalent cation:proton antiporter/ sodium:hydrogen antiporter	NM_106588	At.52570
A_84_P19260	0.171229	0.265375	0.382225	ATCNGC10	Arabidopsis thaliana ATCNGC10 (CYCLIC NUCLEOTIDE GATED CHANNEL 10); calmodulin binding / cyclic nucleotide binding / ion channel (ATCNGC10) mRNA, complete cds [NM_100016]	NM_100016	ATCNGC10 (CYCLIC NUCLEOTIDE GATED CHANNEL 10); calmodulin binding / cyclic nucleotide binding / ion channel	NM_100016	At.15866
A_84_P108312	0.173183	0.188829	0.152859	ATCNGC11	Arabidopsis thaliana ATCNGC11 (CYCLIC NUCLEOTIDE-GATED CHANNELS); calmodulin binding / cation channel/ cyclic nucleotide binding / ion channel (ATCNGC11) mRNA, complete cds [NM_130208]	NM_130208	ATCNGC11 (CYCLIC NUCLEOTIDE-GATED CHANNELS); calmodulin binding / cation channel/ cyclic nucleotide binding / ion channel	NM_130208	At.36508
A_84_P19443	0.447964	0.480521	0.392473	ATCNGC13	Arabidopsis thaliana ATCNGC13; calmodulin binding / cyclic nucleotide binding / ion channel (ATCNGC13) mRNA, complete cds [NM_116329]	NM_116329	ATCNGC13; calmodulin binding / cyclic nucleotide binding / ion channel	NM_116329	At.54067
A_84_P17317	0.156288	0.183421	0.155809	ATCNGC3	Arabidopsis thaliana ATCNGC3 (CYCLIC NUCLEOTIDE GATED CHANNEL 3); calmodulin binding / cyclic nucleotide binding / ion channel (ATCNGC3) mRNA, complete cds [NM_130207]	NM_130207	ATCNGC3 (CYCLIC NUCLEOTIDE GATED CHANNEL 3); calmodulin binding / cyclic nucleotide binding / ion channel	NM_130207	At.19641
A_84_P18640	0.00788412	0.0175719	0.0193406	ATCSLA01	Arabidopsis thaliana ATCSLA01; cellulose synthase/ glucosyltransferase/ transferase, transferring glycosyl groups (ATCSLA01) mRNA, complete cds [NM_117760]	NM_117760	ATCSLA01; cellulose synthase/ glucosyltransferase/ transferase, transferring glycosyl groups	NM_117760	At.4427
A_84_P13049	0.147913	0.364107	0.161763	ATCSLE1	Arabidopsis thaliana ATCSLE1; cellulose synthase/ transferase, transferring glycosyl groups (ATCSLE1) mRNA, complete cds [NM_104462]	NM_104462	ATCSLE1; cellulose synthase/ transferase, transferring glycosyl groups	NM_104462	At.66950
A_84_P16501	11.7319	0.260996	4.1351	AtcwINV5	Arabidopsis thaliana AtcwINV5 (Arabidopsis thaliana cell wall invertase 5); hydrolase, hydrolyzing O-glycosyl compounds (AtcwINV5) mRNA, complete cds [NM_112231]	NM_112231	AtcwINV5 (Arabidopsis thaliana cell wall invertase 5); hydrolase, hydrolyzing O-glycosyl compounds	NM_112231	At.53300
A_84_P18221	2.83567	49.83	9.60528	ATECP63	Arabidopsis thaliana ATECP63 (EMBRYONIC CELL PROTEIN 63) (ATECP63) mRNA, complete cds [NM_129219]	NM_129219	ATECP63 (EMBRYONIC CELL PROTEIN 63)	NM_129219	At.281
A_84_P787799	2.76534	3.22268	2.30981	ATEP3	Arabidopsis thaliana mRNA for class IV chitinase (CHIV), complete cds, clone: RAFL24-30-I06 [AK176488]	AK176488	ATEP3; chitinase		At.35109
A_84_P820417	0.273965	0.427968	0.282358	ATERF6	Arabidopsis thaliana ATERF6 (ETHYLENE RESPONSIVE ELEMENT BINDING FACTOR 6); DNA binding / transcription factor (ATERF6) mRNA, complete cds [NM_117854]	NM_117854	ATERF6 (ETHYLENE RESPONSIVE ELEMENT BINDING FACTOR 6); DNA binding / transcription factor	NM_117854	At.24407
A_84_P19588	0.243144	0.198491	0.178826	ATEXLB1	Arabidopsis thaliana ATEXLB1 (ARABIDOPSIS THALIANA EXPANSIN-LIKE B1) (ATEXLB1) mRNA, complete cds [NM_117807]	NM_117807	ATEXLB1 (ARABIDOPSIS THALIANA EXPANSIN-LIKE B1)	NM_117807	At.33028
A_84_P826004	0.214237	0.189637	0.179352	ATEXO70B2	Arabidopsis thaliana ATEXO70B2 (exocyst subunit EXO70 family protein B2); protein binding (ATEXO70B2) mRNA, complete cds [NM_100573]	NM_100573	ATEXO70B2 (exocyst subunit EXO70 family protein B2); protein binding	NM_100573	At.43622
A_84_P254760	0.351787	0.189	0.196012	ATEXPA7	Arabidopsis thaliana ATEXPA7 (ARABIDOPSIS THALIANA EXPANSIN A7) (ATEXPA7) mRNA, complete cds [NM_101127]	NM_101127	ATEXPA7 (ARABIDOPSIS THALIANA EXPANSIN A7)	NM_101127	At.42070
A_84_P166073	0.265024	0.26761	0.265718	ATEXPB4	Arabidopsis thaliana ATEXPB4 (ARABIDOPSIS THALIANA EXPANSIN B4) (ATEXPB4) mRNA, complete cds [NM_130074]	NM_130074	ATEXPB4 (ARABIDOPSIS THALIANA EXPANSIN B4)	NM_130074	At.36674
A_84_P19123	0.407475	0.498406	0.47912	ATG8D	Arabidopsis thaliana autophagy 8d (APG8d) (ATG8D) mRNA, complete cds [NM_001161025]	NM_001161025	autophagy 8d (APG8d)	NM_001161025	At.43087
A_84_P22068	6.26057	2.2417	4.29784	AtGH9B12	Arabidopsis thaliana AtGH9B12 (Arabidopsis thaliana glycosyl hydrolase 9B12); catalytic/ hydrolase, hydrolyzing O-glycosyl compounds (AtGH9B12) mRNA, complete cds [NM_130021]	NM_130021	AtGH9B12 (Arabidopsis thaliana glycosyl hydrolase 9B12); catalytic/ hydrolase, hydrolyzing O-glycosyl compounds	NM_130021	At.36741
A_84_P711052	0.382832	0.442688	0.422034	AtGH9C2	BP570836 RAFL14 Arabidopsis thaliana cDNA clone RAFL14-74-A15 3', mRNA sequence [BP570836]	BP570836	AtGH9C2 (Arabidopsis thaliana glycosyl hydrolase 9C2); carbohydrate binding / catalytic/ hydrolase, hydrolyzing O-glycosyl compounds		At.72671
A_84_P10654	0.409157	0.409102	0.416518	ATGLR2.2	Arabidopsis thaliana ATGLR2.2; intracellular ligand-gated ion channel (ATGLR2.2) mRNA, complete cds [NM_128033]	NM_128033	ATGLR2.2; intracellular ligand-gated ion channel	NM_128033	At.39113
A_84_P16114	4.65993	3.52708	4.19508	AtGolS3	Arabidopsis thaliana AtGolS3 (Arabidopsis thaliana galactinol synthase 3); transferase, transferring glycosyl groups / transferase, transferring he_ (AtGolS3) mRNA, complete cds [NM_100805]	NM_100805	AtGolS3 (Arabidopsis thaliana galactinol synthase 3); transferase, transferring glycosyl groups / transferase, transferring hexosyl groups	NM_100805	At.15716
A_84_P134645	2.01259	2.6583	2.33788	ATGPX4	Arabidopsis thaliana ATGPX4 (GLUTATHIONE PEROXIDASE 4); glutathione peroxidase (ATGPX4) mRNA, complete cds [NM_130382]	NM_130382	ATGPX4 (GLUTATHIONE PEROXIDASE 4); glutathione peroxidase	NM_130382	At.36287
A_84_P225239	3.17859	4.44509	3.13024	AtGRF5	Arabidopsis thaliana AtGRF5 (GROWTH-REGULATING FACTOR 5); transcription activator (AtGRF5) mRNA, complete cds [NM_112250]	NM_112250	AtGRF5 (GROWTH-REGULATING FACTOR 5); transcription activator	NM_112250	At.43414
A_84_P590512	4.04889	8.16717	3.31881	AtGRF7	Arabidopsis thaliana AtGRF7 (GROWTH-REGULATING FACTOR 7); transcription activator (AtGRF7) mRNA, complete cds [NM_124745]	NM_124745	AtGRF7 (GROWTH-REGULATING FACTOR 7); transcription activator	NM_124745	At.29543
A_84_P565344	2.41853	10.216	8.19998	AtGRF8	Arabidopsis thaliana AtGRF8 (GROWTH-REGULATING FACTOR 8); transcription activator (AtGRF8) mRNA, complete cds [NM_118547]	NM_118547	AtGRF8 (GROWTH-REGULATING FACTOR 8); transcription activator	NM_118547	At.51240
A_84_P554465	2.3206	2.18321	2.51156	AtGRF9	Arabidopsis thaliana AtGRF9 (GROWTH-REGULATING FACTOR 9); transcription activator (AtGRF9) mRNA, complete cds [NM_180107]	NM_180107	AtGRF9 (GROWTH-REGULATING FACTOR 9); transcription activator	NM_180107	At.37017
A_84_P23487	0.107451	0.0454462	0.284616	ATGSTF14	Arabidopsis thaliana ATGSTF14; glutathione transferase (ATGSTF14) mRNA, complete cds [NM_103873]	NM_103873	ATGSTF14; glutathione transferase	NM_103873	At.38148
A_84_P18100	0.0431102	0.41466	0.402951	ATGSTU11	Arabidopsis thaliana ATGSTU11 (GLUTATHIONE S-TRANSFERASE TAU 11); glutathione transferase (ATGSTU11) mRNA, complete cds [NM_105661]	NM_105661	ATGSTU11 (GLUTATHIONE S-TRANSFERASE TAU 11); glutathione transferase	NM_105661	At.20559
A_84_P12475	0.335449	0.343876	0.320442	ATGSTU21	Arabidopsis thaliana ATGSTU21 (GLUTATHIONE S-TRANSFERASE TAU 21); glutathione transferase (ATGSTU21) mRNA, complete cds [NM_106483]	NM_106483	ATGSTU21 (GLUTATHIONE S-TRANSFERASE TAU 21); glutathione transferase	NM_106483	At.66147
A_84_P21852	0.157523	0.142885	0.25361	ATGSTU22	Arabidopsis thaliana ATGSTU22 (GLUTATHIONE S-TRANSFERASE TAU 22); glutathione transferase (ATGSTU22) mRNA, complete cds [NM_106482]	NM_106482	ATGSTU22 (GLUTATHIONE S-TRANSFERASE TAU 22); glutathione transferase	NM_106482	At.34312
A_84_P23724	0.230823	0.442094	0.363512	ATGSTU25	Arabidopsis thaliana ATGSTU25 (GLUTATHIONE S-TRANSFERASE TAU 25); glutathione transferase (ATGSTU25) mRNA, complete cds [NM_101579]	NM_101579	ATGSTU25 (GLUTATHIONE S-TRANSFERASE TAU 25); glutathione transferase	NM_101579	At.41849
A_84_P12551	0.0495159	0.0510762	0.0521372	ATGSTU3	Arabidopsis thaliana ATGSTU3 (ARABIDOPSIS THALIANA GLUTATHIONE S-TRANSFERASE TAU 3); glutathione transferase (ATGSTU3) mRNA, complete cds [NM_128501]	NM_128501	ATGSTU3 (ARABIDOPSIS THALIANA GLUTATHIONE S-TRANSFERASE TAU 3); glutathione transferase	NM_128501	At.12689
A_84_P794569	0.118878	0.279046	0.18634	ATGSTU4	BX836376 Arabidopsis thaliana Silique Col-0 Arabidopsis thaliana cDNA clone GSLTSIL88ZB03 3PRIM, mRNA sequence [BX836376]	BX836376	ATGSTU4 (ARABIDOPSIS THALIANA GLUTATHIONE S-TRANSFERASE TAU 4); glutathione transferase		At.67637
A_84_P20612	0.34412	0.345745	0.339356	ATGWD3	Arabidopsis thaliana ATGWD3; carbohydrate kinase/ catalytic/ phosphoglucan, water dikinase (ATGWD3) mRNA, complete cds [NM_122538]	NM_122538	ATGWD3; carbohydrate kinase/ catalytic/ phosphoglucan, water dikinase	NM_122538	At.20942
A_84_P838988	0.353198	0.335092	0.353845	ATGWD3	Arabidopsis thaliana ATGWD3; carbohydrate kinase/ catalytic/ phosphoglucan, water dikinase (ATGWD3) mRNA, complete cds [NM_001125808]	NM_001125808	ATGWD3; carbohydrate kinase/ catalytic/ phosphoglucan, water dikinase	NM_001125808	At.20942
A_84_P17091	0.343794	0.308722	0.281774	ATH7	Arabidopsis thaliana ATH7 (thioredoxin H-type 7) (ATH7) mRNA, complete cds [NM_104666]	NM_104666	ATH7 (thioredoxin H-type 7)	NM_104666	At.36796
A_84_P859555	0.37857	0.44328	0.281685	AtHB23	Arabidopsis thaliana AtHB23 (ARABIDOPSIS THALIANA HOMEOBOX PROTEIN 23); DNA binding / transcription factor (AtHB23) mRNA, complete cds [NM_102460]	NM_102460	AtHB23 (ARABIDOPSIS THALIANA HOMEOBOX PROTEIN 23); DNA binding / transcription factor	NM_102460	At.43561
A_84_P19235	2.55484	3.18926	2.45863	ATHB4	Arabidopsis thaliana ATHB4 (ARABIDOPSIS THALIANA HOMEOBOX-LEUCINE ZIPPER PROTEIN 4); DNA binding / transcription factor (ATHB4) mRNA, complete cds [NM_130055]	NM_130055	ATHB4 (ARABIDOPSIS THALIANA HOMEOBOX-LEUCINE ZIPPER PROTEIN 4); DNA binding / transcription factor	NM_130055	At.44957
A_84_P16754	2.60588	13.9341	3.58381	ATHB40	Arabidopsis thaliana ATHB40 (ARABIDOPSIS THALIANA HOMEOBOX PROTEIN 40); DNA binding / transcription factor (ATHB40) mRNA, complete cds [NM_119838]	NM_119838	ATHB40 (ARABIDOPSIS THALIANA HOMEOBOX PROTEIN 40); DNA binding / transcription factor	NM_119838	At.50404
A_84_P17597	0.428349	0.44926	0.468513	AT-HSFA4A	Arabidopsis thaliana AT-HSFA4A; DNA binding / transcription factor (AT-HSFA4A) mRNA, complete cds [NM_118004]	NM_118004	AT-HSFA4A; DNA binding / transcription factor	NM_118004	At.1951
A_84_P19057	0.293852	0.330475	0.305497	AT-HSFA8	Arabidopsis thaliana AT-HSFA8; DNA binding / transcription factor (AT-HSFA8) mRNA, complete cds [NM_105467]	NM_105467	AT-HSFA8; DNA binding / transcription factor	NM_105467	At.5972
A_84_P804193	0.215285	0.446651	0.321441	ATIPT1	Arabidopsis thaliana clone 157146 mRNA sequence [DQ108748]	DQ108748	ATIPT1 (isopentenyltransferase 1); adenylate dimethylallyltransferase		At.73183
A_84_P594822	0.285424	0.353262	0.498695	ATIREG2	Arabidopsis thaliana ATIREG2 (IRON-REGULATED PROTEIN 2); nickel ion transmembrane transporter (ATIREG2) mRNA, complete cds [NM_120438]	NM_120438	ATIREG2 (IRON-REGULATED PROTEIN 2); nickel ion transmembrane transporter	NM_120438	At.50424
A_84_P513046	0.171994	0.10676	0.199501	AtMC2	Arabidopsis thaliana AtMC2 (metacaspase 2); cysteine-type endopeptidase (AtMC2) mRNA, complete cds [NM_118643]	NM_118643	AtMC2 (metacaspase 2); cysteine-type endopeptidase	NM_118643	At.32293
A_84_P16133	0.173214	0.196208	0.40683	AtMC7	Arabidopsis thaliana AtMC7 (metacaspase 7); cysteine-type endopeptidase (AtMC7) mRNA, complete cds [NM_106579]	NM_106579	AtMC7 (metacaspase 7); cysteine-type endopeptidase	NM_106579	At.34141
A_84_P10559	0.0689604	0.13654	0.111522	ATMPK11	Arabidopsis thaliana ATMPK11; MAP kinase/ kinase (ATMPK11) mRNA, complete cds [NM_001123738]	NM_001123738	ATMPK11; MAP kinase/ kinase	NM_001123738	At.49840
A_84_P11579	0.154112	0.17089	0.163054	ATMRP4	Arabidopsis thaliana ATMRP4 (ARABIDOPSIS THALIANA MULTIDRUG RESISTANCE-ASSOCIATED PROTEIN 4); ATPase, coupled to transmembrane movement of substanc_ (ATMRP4) mRNA, complete cds [NM_130347]	NM_130347	ATMRP4 (ARABIDOPSIS THALIANA MULTIDRUG RESISTANCE-ASSOCIATED PROTEIN 4); ATPase, coupled to transmembrane movement of substances / folic acid transporter	NM_130347	At.37
A_84_P806673	0.353993	0.279485	0.26975	ATMS1	Arabidopsis thaliana ATMS1; 5-methyltetrahydropteroyltriglutamate-homocysteine S-methyltransferase/ copper ion binding / methionine synthase (ATMS1) mRNA, complete cds [NM_121798]	NM_121798	ATMS1; 5-methyltetrahydropteroyltriglutamate-homocysteine S-methyltransferase/ copper ion binding / methionine synthase	NM_121798	At.22340
A_84_P15939	0.169609	0.183625	0.332207	AtMYB111	Arabidopsis thaliana AtMYB111 (myb domain protein 111); DNA binding / transcription factor (AtMYB111) mRNA, complete cds [NM_124310]	NM_124310	AtMYB111 (myb domain protein 111); DNA binding / transcription factor	NM_124310	At.26279
A_84_P24157	2.86965	5.27633	5.51378	AtMYB17	Arabidopsis thaliana AtMYB17 (myb domain protein 17); DNA binding / transcription factor (AtMYB17) mRNA, complete cds [NM_115989]	NM_115989	AtMYB17 (myb domain protein 17); DNA binding / transcription factor	NM_115989	At.974
A_84_P156995	0.353158	0.162503	0.251026	AtMYB50	Arabidopsis thaliana AtMYB50 (myb domain protein 50); DNA binding / transcription factor (AtMYB50) mRNA, complete cds [NM_104552]	NM_104552	AtMYB50 (myb domain protein 50); DNA binding / transcription factor	NM_104552	At.10907
A_84_P17832	0.337528	0.489123	0.451226	AtMYB78	Arabidopsis thaliana AtMYB78 (myb domain protein 78); DNA binding / transcription factor (AtMYB78) mRNA, complete cds [NM_124340]	NM_124340	AtMYB78 (myb domain protein 78); DNA binding / transcription factor	NM_124340	At.9662
A_84_P53580	4.54963	8.68888	4.10011	AtMYB82	Arabidopsis thaliana AtMYB82 (myb domain protein 82); DNA binding / transcription factor (AtMYB82) mRNA, complete cds [NM_148121]	NM_148121	AtMYB82 (myb domain protein 82); DNA binding / transcription factor	NM_148121	At.8983
A_84_P18981	0.362407	0.299592	0.339663	ATNEK1	Arabidopsis thaliana ATNEK1 (ARABIDOPSIS THALIANA NIMA-RELATED SERINE/THREONINE KINASE 1); ATP binding / kinase/ protein kinase/ protein serine/thr_ (ATNEK1) mRNA, complete cds [NM_104329]	NM_104329	ATNEK1 (ARABIDOPSIS THALIANA NIMA-RELATED SERINE/THREONINE KINASE 1); ATP binding / kinase/ protein kinase/ protein serine/threonine kinase	NM_104329	At.37203
A_84_P24087	0.345046	0.442438	0.0601863	ATNRT2.6	Arabidopsis thaliana ATNRT2.6; nitrate transmembrane transporter (ATNRT2.6) mRNA, complete cds [NM_114375]	NM_114375	ATNRT2.6; nitrate transmembrane transporter	NM_114375	At.48735
A_84_P18587	0.0182288	0.0188017	0.3584	ATNRT2:1	Arabidopsis thaliana ATNRT2:1 (NITRATE TRANSPORTER 2:1); nitrate transmembrane transporter (ATNRT2:1) mRNA, complete cds [NM_100684]	NM_100684	ATNRT2:1 (NITRATE TRANSPORTER 2:1); nitrate transmembrane transporter	NM_100684	At.5407
A_84_P15311	2.4481	2.05927	2.71667	ATNUC-L1	Arabidopsis thaliana ATNUC-L1; nucleic acid binding / nucleotide binding (ATNUC-L1) mRNA, complete cds [NM_103785]	NM_103785	ATNUC-L1; nucleic acid binding / nucleotide binding	NM_103785	At.25056
A_84_P12584	0.128854	0.0857864	0.113774	ATNUDT6	Arabidopsis thaliana ATNUDT6 (Arabidopsis thaliana Nudix hydrolase homolog 6); ADP-ribose diphosphatase/ NAD or NADH binding / hydrolase (ATNUDT6) mRNA, complete cds [NM_126478]	NM_126478	ATNUDT6 (Arabidopsis thaliana Nudix hydrolase homolog 6); ADP-ribose diphosphatase/ NAD or NADH binding / hydrolase	NM_126478	At.41308
A_84_P14326	0.065725	0.253932	0.2742	AtOCT1	Arabidopsis thaliana AtOCT1 (Arabidopsis thaliana ORGANIC CATION/CARNITINE TRANSPORTER1); carbohydrate transmembrane transporter/ carnitine transpo_ (AtOCT1) mRNA, complete cds [NM_105981]	NM_105981	AtOCT1 (Arabidopsis thaliana ORGANIC CATION/CARNITINE TRANSPORTER1); carbohydrate transmembrane transporter/ carnitine transporter/ transporter	NM_105981	At.71027
A_84_P14450	0.419052	0.340001	0.351944	ATOEP16-1	Arabidopsis thaliana ATOEP16-1 (OUTER PLASTID ENVELOPE PROTEIN 16-1); P-P-bond-hydrolysis-driven protein transmembrane transporter/ protein transpo_ (ATOEP16-1) mRNA, complete cds [NM_128449]	NM_128449	ATOEP16-1 (OUTER PLASTID ENVELOPE PROTEIN 16-1); P-P-bond-hydrolysis-driven protein transmembrane transporter/ protein transporter	NM_128449	At.25376
A_84_P17845	0.437559	0.435844	0.424292	ATOPT8	Arabidopsis thaliana ATOPT8 (ARABIDOPSIS THALIANA OLIGOPEPTIDE TRANSPORTER 8); oligopeptide transporter (ATOPT8) mRNA, complete cds [NM_124732]	NM_124732	ATOPT8 (ARABIDOPSIS THALIANA OLIGOPEPTIDE TRANSPORTER 8); oligopeptide transporter	NM_124732	At.55525
A_84_P812535	0.312952	0.174847	0.222461	ATOSM34	Arabidopsis thaliana ATOSM34 (osmotin 34) (ATOSM34) mRNA, complete cds [NM_117234]	NM_117234	ATOSM34 (osmotin 34)	NM_117234	At.25216
A_84_P20175	0.429201	0.477988	0.423489	ATPAP1	Arabidopsis thaliana ATPAP1 (PHOSPHATIDIC ACID PHOSPHATASE 1); phosphatidate phosphatase (ATPAP1) mRNA, complete cds [NM_201660]	NM_201660	ATPAP1 (PHOSPHATIDIC ACID PHOSPHATASE 1); phosphatidate phosphatase	NM_201660	At.10548
A_84_P15370	0.380315	0.351043	0.450144	ATPDIL2-2	Arabidopsis thaliana ATPDIL2-2 (PDI-LIKE 2-2); protein disulfide isomerase (ATPDIL2-2) mRNA, complete cds [NM_100376]	NM_100376	ATPDIL2-2 (PDI-LIKE 2-2); protein disulfide isomerase	NM_100376	At.12010
A_84_P200764	0.106596	0.172464	0.124499	ATPEN1	Arabidopsis thaliana ATPEN1 (ARABIDOPSIS THALIANA PENTACYCLIC TRITERPENE SYNTHASE 1); arabidiol synthase (ATPEN1) mRNA, complete cds [NM_117622]	NM_117622	ATPEN1 (ARABIDOPSIS THALIANA PENTACYCLIC TRITERPENE SYNTHASE 1); arabidiol synthase	NM_117622	At.19030
A_84_P22540	3.03537	13.5699	9.60427	ATPHB7	Arabidopsis thaliana ATPHB7 (PROHIBITIN 7) (ATPHB7) mRNA, complete cds [NM_123781]	NM_123781	ATPHB7 (PROHIBITIN 7)	NM_123781	At.55347
A_84_P784874	2.65625	5.55542	5.70635	ATPME2	Arabidopsis thaliana ATPME2; pectinesterase (ATPME2) mRNA, complete cds [NM_104260]	NM_104260	ATPME2; pectinesterase	NM_104260	At.66848
A_84_P838448	0.306521	0.314125	0.35538	ATPME3	Arabidopsis thaliana ATPME3; pectinesterase (ATPME3) mRNA, complete cds [NM_112289]	NM_112289	ATPME3; pectinesterase	NM_112289	At.6066
A_84_P23490	0.357252	0.0782664	0.135271	AtPP2-A8	Arabidopsis thaliana AtPP2-A8 (Phloem protein 2-A8); carbohydrate binding (AtPP2-A8) mRNA, complete cds [NM_123875]	NM_123875	AtPP2-A8 (Phloem protein 2-A8); carbohydrate binding	NM_123875	At.27585
A_84_P18235	2.69266	2.42177	2.96539	AtPP2-B2	Arabidopsis thaliana AtPP2-B2 (Phloem protein 2-B2); carbohydrate binding (AtPP2-B2) mRNA, complete cds [NM_126284]	NM_126284	AtPP2-B2 (Phloem protein 2-B2); carbohydrate binding	NM_126284	At.52595
A_84_P18234	0.448996	0.455347	0.436632	AtPP2-B6	Arabidopsis thaliana AtPP2-B6 (Phloem protein 2-B6); carbohydrate binding (AtPP2-B6) mRNA, complete cds [NM_126289]	NM_126289	AtPP2-B6 (Phloem protein 2-B6); carbohydrate binding	NM_126289	At.52598
A_84_P13476	0.309882	0.314947	0.290217	AtPPa2	Arabidopsis thaliana AtPPa2 (Arabidopsis thaliana pyrophosphorylase 2); inorganic diphosphatase/ pyrophosphatase (AtPPa2) mRNA, complete cds [NM_127380]	NM_127380	AtPPa2 (Arabidopsis thaliana pyrophosphorylase 2); inorganic diphosphatase/ pyrophosphatase	NM_127380	At.22749
A_84_P11677	0.136986	0.133793	0.20461	AtPPa3	Arabidopsis thaliana AtPPa3 (Arabidopsis thaliana pyrophosphorylase 3); inorganic diphosphatase/ pyrophosphatase (AtPPa3) mRNA, complete cds [NM_130253]	NM_130253	AtPPa3 (Arabidopsis thaliana pyrophosphorylase 3); inorganic diphosphatase/ pyrophosphatase	NM_130253	At.36443
A_84_P19160	9.48822	11.9658	2.71391	ATPRB1	Arabidopsis thaliana ATPRB1 (ATPRB1) mRNA, complete cds [NM_127021]	NM_127021	ATPRB1	NM_127021	At.28524
A_84_P22860	0.259289	0.266312	0.412118	ATPSK1	Arabidopsis thaliana ATPSK1 (PHYTOSULFOKINE 1 PRECURSOR); growth factor (ATPSK1) mRNA, complete cds [NM_101229]	NM_101229	ATPSK1 (PHYTOSULFOKINE 1 PRECURSOR); growth factor	NM_101229	At.50927
A_84_P133525	0.246931	0.391046	0.275615	ATPSK4	Arabidopsis thaliana ATPSK4 (PHYTOSULFOKINE 4 PRECURSOR); growth factor (ATPSK4) mRNA, complete cds [NM_114838]	NM_114838	ATPSK4 (PHYTOSULFOKINE 4 PRECURSOR); growth factor	NM_114838	At.20119
A_84_P784755	0.428228	0.345725	0.317334	ATPSK5	AV536345 Arabidopsis thaliana liquid-cultured seedlings Columbia Arabidopsis thaliana cDNA clone pAZNII0856F 3', mRNA sequence [AV536345]	AV536345	ATPSK5 (PHYTOSULFOKINE 5 PRECURSOR); growth factor		At.9495
A_84_P553867	0.249183	0.236898	0.236686	ATPSK6	Arabidopsis thaliana ATPSK6 (PHYTOSULFOKINE 6 PRECURSOR); growth factor (ATPSK6) mRNA, complete cds [NM_119934]	NM_119934	ATPSK6 (PHYTOSULFOKINE 6 PRECURSOR); growth factor	NM_119934	At.54643
A_84_P12128	0.0749277	0.054197	0.0702373	ATPUP12	Arabidopsis thaliana ATPUP12; purine transmembrane transporter (ATPUP12) mRNA, complete cds [NM_123481]	NM_123481	ATPUP12; purine transmembrane transporter	NM_123481	At.55289
A_84_P21379	0.325338	0.266852	0.180711	AtRABA1e	Arabidopsis thaliana AtRABA1e (Arabidopsis Rab GTPase homolog A1e); GTP binding (AtRABA1e) mRNA, complete cds [NM_117956]	NM_117956	AtRABA1e (Arabidopsis Rab GTPase homolog A1e); GTP binding	NM_117956	At.27918
A_84_P16738	0.380654	0.44847	0.469593	AtRABH1c	Arabidopsis thaliana AtRABH1c (Arabidopsis Rab GTPase homolog H1c); GTP binding / protein binding (AtRABH1c) mRNA, complete cds [NM_120152]	NM_120152	AtRABH1c (Arabidopsis Rab GTPase homolog H1c); GTP binding / protein binding	NM_120152	At.2863
A_84_P23678	0.202509	0.20044	0.190256	ATRBOHB	Arabidopsis thaliana ATRBOHB (respiratory burst oxidase homolog B); FAD binding / calcium ion binding / electron carrier/ iron ion binding / oxidor_ (ATRBOHB) mRNA, complete cds [NM_100780]	NM_100780	ATRBOHB (respiratory burst oxidase homolog B); FAD binding / calcium ion binding / electron carrier/ iron ion binding / oxidoreductase/ oxidoreductase, acting on NADH or NADPH, with oxygen as acceptor / peroxidase	NM_100780	At.42241
A_84_P17171	0.402662	0.278021	0.432463	ATRL5	Arabidopsis thaliana ATRL5 (ARABIDOPSIS RAD-LIKE 5); DNA binding / transcription factor (ATRL5) mRNA, complete cds [NM_101808]	NM_101808	ATRL5 (ARABIDOPSIS RAD-LIKE 5); DNA binding / transcription factor	NM_101808	At.41742
A_84_P22681	0.108316	0.0852177	0.0952408	AtRLP11	Arabidopsis thaliana AtRLP11 (Receptor Like Protein 11); protein binding (AtRLP11) mRNA, complete cds [NM_105808]	NM_105808	AtRLP11 (Receptor Like Protein 11); protein binding	NM_105808	At.52479
A_84_P12550	0.212684	0.363564	0.226545	AtRLP22	Arabidopsis thaliana AtRLP22 (Receptor Like Protein 22); kinase/ protein binding (AtRLP22) mRNA, complete cds [NM_128825]	NM_128825	AtRLP22 (Receptor Like Protein 22); kinase/ protein binding	NM_128825	At.38038
A_84_P836180	0.0452445	0.0492302	0.0694961	AtRLP23	Arabidopsis thaliana AtRLP23 (Receptor Like Protein 23); kinase/ protein binding (AtRLP23) mRNA, complete cds [NM_128827]	NM_128827	AtRLP23 (Receptor Like Protein 23); kinase/ protein binding	NM_128827	At.66389
A_84_P14410	0.0766486	0.126465	0.0870991	AtRLP28	Arabidopsis thaliana AtRLP28 (Receptor Like Protein 28); protein binding (AtRLP28) mRNA, complete cds [NM_128868]	NM_128868	AtRLP28 (Receptor Like Protein 28); protein binding	NM_128868	At.66297
A_84_P760741	0.135095	0.104795	0.149809	AtRLP34	Arabidopsis thaliana AtRLP34 (Receptor Like Protein 34); kinase/ protein binding (AtRLP34) mRNA, complete cds [NM_111938]	NM_111938	AtRLP34 (Receptor Like Protein 34); kinase/ protein binding	NM_111938	At.39822
A_84_P17416	0.139011	0.127206	0.0775239	AtRLP36	Arabidopsis thaliana AtRLP36 (Receptor Like Protein 36); protein binding (AtRLP36) mRNA, complete cds [NM_113201]	NM_113201	AtRLP36 (Receptor Like Protein 36); protein binding	NM_113201	At.65130
A_84_P14579	0.213248	0.18884	0.247427	AtRLP37	Arabidopsis thaliana AtRLP37 (Receptor Like Protein 37); kinase/ protein binding (AtRLP37) mRNA, complete cds [NM_113212]	NM_113212	AtRLP37 (Receptor Like Protein 37); kinase/ protein binding	NM_113212	At.65132
A_84_P15524	0.0860225	0.0641614	0.087379	AtRLP38	Arabidopsis thaliana AtRLP38 (Receptor Like Protein 38); kinase/ protein binding (AtRLP38) mRNA, complete cds [NM_113213]	NM_113213	AtRLP38 (Receptor Like Protein 38); kinase/ protein binding	NM_113213	At.65133
A_84_P99776	0.054135	0.0655838	0.138606	AtRLP41	Arabidopsis thaliana AtRLP41 (Receptor Like Protein 41); kinase/ protein binding (AtRLP41) mRNA, complete cds [NM_113405]	NM_113405	AtRLP41 (Receptor Like Protein 41); kinase/ protein binding	NM_113405	At.37445
A_84_P242433	0.290794	0.303524	0.424251	AtRLP42	Arabidopsis thaliana AtRLP42 (Receptor Like Protein 42); protein binding (AtRLP42) mRNA, complete cds [NM_113406]	NM_113406	AtRLP42 (Receptor Like Protein 42); protein binding	NM_113406	At.65152
A_84_P24055	0.0740307	0.098851	0.123314	AtRLP43	Arabidopsis thaliana AtRLP43 (Receptor Like Protein 43); kinase/ protein binding (AtRLP43) mRNA, complete cds [NM_113810]	NM_113810	AtRLP43 (Receptor Like Protein 43); kinase/ protein binding	NM_113810	At.42708
A_84_P837183	0.399758	0.432038	0.477784	AtRLP46	Arabidopsis thaliana AtRLP46 (Receptor Like Protein 46); kinase/ protein binding (AtRLP46) mRNA, complete cds [NM_116660]	NM_116660	AtRLP46 (Receptor Like Protein 46); kinase/ protein binding	NM_116660	At.54132
A_84_P843181	0.483223	0.4097	0.258473	AtRLP9	Arabidopsis thaliana AtRLP9 (Receptor Like Protein 9); protein binding (AtRLP9) mRNA, complete cds [NM_104600]	NM_104600	AtRLP9 (Receptor Like Protein 9); protein binding	NM_104600	At.43546
A_84_P172281	0.0374106	0.0208725	0.0396694	ATSDI1	Arabidopsis thaliana ATSDI1 (SULPHUR DEFICIENCY-INDUCED 1); binding (ATSDI1) mRNA, complete cds [NM_124262]	NM_124262	ATSDI1 (SULPHUR DEFICIENCY-INDUCED 1); binding	NM_124262	At.29820
A_84_P14832	0.113897	0.166895	0.105382	ATSERAT3;2	Arabidopsis thaliana ATSERAT3;2 (Serine acetyltransferase 3;2); acetyltransferase/ serine O-acetyltransferase (ATSERAT3;2) mRNA, complete cds [NM_119729]	NM_119729	ATSERAT3;2 (Serine acetyltransferase 3;2); acetyltransferase/ serine O-acetyltransferase	NM_119729	At.71197
A_84_P806643	0.35435	0.363132	0.344513	AtSIP2	Arabidopsis thaliana AtSIP2 (Arabidopsis thaliana seed imbibition 2); hydrolase, hydrolyzing O-glycosyl compounds (AtSIP2) mRNA, complete cds [NM_180384]	NM_180384	AtSIP2 (Arabidopsis thaliana seed imbibition 2); hydrolase, hydrolyzing O-glycosyl compounds	NM_180384	At.22207
A_84_P793660	0.273813	0.0676003	0.183207	AT-TCP20	AU230294 RAFL19 Arabidopsis thaliana cDNA clone RAFL19-49-P20 3', mRNA sequence [AU230294]	AU230294	AT-TCP20; transcription factor		At.67235
A_84_P23850	2.28959	2.72421	2.51428	ATTI2	Arabidopsis thaliana ATTI2; serine-type endopeptidase inhibitor (ATTI2) mRNA, complete cds [NM_129913]	NM_129913	ATTI2; serine-type endopeptidase inhibitor	NM_129913	At.36881
A_84_P23801	0.00740589	0.00759937	0.00762649	ATTPS2	Arabidopsis thaliana ATTPS2; alpha,alpha-trehalose-phosphate synthase (UDP-forming)/ transferase, transferring glycosyl groups (ATTPS2) mRNA, complete cds [NM_101559]	NM_101559	ATTPS2; alpha,alpha-trehalose-phosphate synthase (UDP-forming)/ transferase, transferring glycosyl groups	NM_101559	At.41859
A_84_P16057	0.26909	0.231606	0.30984	ATTRX5	Arabidopsis thaliana ATTRX5; oxidoreductase, acting on sulfur group of donors, disulfide as acceptor (ATTRX5) mRNA, complete cds [NM_103588]	NM_103588	ATTRX5; oxidoreductase, acting on sulfur group of donors, disulfide as acceptor	NM_103588	At.22939
A_84_P10091	0.440402	0.494783	0.408151	ATVAMP711	Arabidopsis thaliana ATVAMP711 (ARABIDOPSIS THALIANA VESICLE-ASSOCIATED MEMBRANE PROTEIN 711) (ATVAMP711) mRNA, complete cds [NM_119367]	NM_119367	ATVAMP711 (ARABIDOPSIS THALIANA VESICLE-ASSOCIATED MEMBRANE PROTEIN 711)	NM_119367	At.25445
A_84_P10174	0.391931	0.437539	0.395011	ATVAMP713	Arabidopsis thaliana ATVAMP713 (VESICLE-ASSOCIATED MEMBRANE PROTEIN 713) (ATVAMP713) mRNA, complete cds [NM_121153]	NM_121153	ATVAMP713 (VESICLE-ASSOCIATED MEMBRANE PROTEIN 713)	NM_121153	At.5977
A_84_P21685	0.161343	0.144821	0.114881	AZF1	Arabidopsis thaliana AZF1 (ARABIDOPSIS ZINC-FINGER PROTEIN 1); DNA binding / nucleic acid binding / transcription factor/ transcription repressor/ _ (AZF1) mRNA, complete cds [NM_126145]	NM_126145	AZF1 (ARABIDOPSIS ZINC-FINGER PROTEIN 1); DNA binding / nucleic acid binding / transcription factor/ transcription repressor/ zinc ion binding	NM_126145	At.6501
A_84_P21219	0.328145	0.383285	0.382218	AZF2	Arabidopsis thaliana AZF2 (ARABIDOPSIS ZINC-FINGER PROTEIN 2); DNA binding / nucleic acid binding / transcription factor/ transcription repressor/ _ (AZF2) mRNA, complete cds [NM_112848]	NM_112848	AZF2 (ARABIDOPSIS ZINC-FINGER PROTEIN 2); DNA binding / nucleic acid binding / transcription factor/ transcription repressor/ zinc ion binding	NM_112848	At.23023
A_84_P18215	0.266327	0.335272	0.24817	BAM6	Arabidopsis thaliana BAM6 (BETA-AMYLASE 6); beta-amylase/ catalytic/ cation binding (BAM6) mRNA, complete cds [NM_128788]	NM_128788	BAM6 (BETA-AMYLASE 6); beta-amylase/ catalytic/ cation binding	NM_128788	At.38097
A_84_P582920	0.0797036	0.348486	0.153089	BAP2	Arabidopsis thaliana BAP2 (BON ASSOCIATION PROTEIN 2) (BAP2) mRNA, complete cds [NM_130139]	NM_130139	BAP2 (BON ASSOCIATION PROTEIN 2)	NM_130139	At.36596
A_84_P21275	0.207156	0.456408	0.36623	BCS1	Arabidopsis thaliana BCS1 (CYTOCHROME BC1 SYNTHESIS); ATP binding / ATPase/ nucleoside-triphosphatase/ nucleotide binding (BCS1) mRNA, complete cds [NM_114953]	NM_114953	BCS1 (CYTOCHROME BC1 SYNTHESIS); ATP binding / ATPase/ nucleoside-triphosphatase/ nucleotide binding	NM_114953	At.23776
A_84_P19734	2.32449	2.76094	2.67287	BETA-OHASE_2	Arabidopsis thaliana BETA-OHASE 2 (BETA-CAROTENE HYDROXYLASE 2); carotene beta-ring hydroxylase (BETA-OHASE 2) mRNA, complete cds [NM_124636]	NM_124636	BETA-OHASE 2 (BETA-CAROTENE HYDROXYLASE 2); carotene beta-ring hydroxylase	NM_124636	At.19016
A_84_P18655	2.01051	2.27898	2.39602	BETA-VPE	Arabidopsis thaliana BETA-VPE (BETA VACUOLAR PROCESSING ENZYME); cysteine-type endopeptidase (BETA-VPE) mRNA, complete cds [NM_104948]	NM_104948	BETA-VPE (BETA VACUOLAR PROCESSING ENZYME); cysteine-type endopeptidase	NM_104948	At.16374
A_84_P792384	0.470962	0.320339	0.470864	BFN1	Arabidopsis thaliana BFN1 (BIFUNCTIONAL NUCLEASE I); T/G mismatch-specific endonuclease/ endoribonuclease, producing 5'-phosphomonoesters / nucleic_ (BFN1) mRNA, complete cds [NM_100991]	NM_100991	BFN1 (BIFUNCTIONAL NUCLEASE I); T/G mismatch-specific endonuclease/ endoribonuclease, producing 5'-phosphomonoesters / nucleic acid binding / single-stranded DNA specific endodeoxyribonuclease	NM_100991	At.65036
A_84_P829666	0.160039	0.162395	0.335626	BG3	Arabidopsis thaliana BG3 (BETA-1,3-GLUCANASE 3); cellulase/ hydrolase, hydrolyzing O-glycosyl compounds (BG3) mRNA, complete cds [NM_115584]	NM_115584	BG3 (BETA-1,3-GLUCANASE 3); cellulase/ hydrolase, hydrolyzing O-glycosyl compounds	NM_115584	At.292
A_84_P15628	0.017624	0.00426917	0.0186258	BG3	Arabidopsis thaliana BG3 (BETA-1,3-GLUCANASE 3); cellulase/ hydrolase, hydrolyzing O-glycosyl compounds (BG3) mRNA, complete cds [NM_115584]	NM_115584	BG3 (BETA-1,3-GLUCANASE 3); cellulase/ hydrolase, hydrolyzing O-glycosyl compounds	NM_115584	At.292
A_84_P16574	0.0387173	0.0510906	0.0682614	BGL2	Arabidopsis thaliana BGL2 (BETA-1,3-GLUCANASE 2); cellulase/ glucan 1,3-beta-glucosidase/ hydrolase, hydrolyzing O-glycosyl compounds (BGL2) mRNA, complete cds [NM_115586]	NM_115586	BGL2 (BETA-1,3-GLUCANASE 2); cellulase/ glucan 1,3-beta-glucosidase/ hydrolase, hydrolyzing O-glycosyl compounds	NM_115586	At.22313
A_84_P14033	0.316081	0.112667	0.0882103	BGLU21	Arabidopsis thaliana BGLU21; catalytic/ cation binding / hydrolase, hydrolyzing O-glycosyl compounds (BGLU21) mRNA, complete cds [NM_105298]	NM_105298	BGLU21; catalytic/ cation binding / hydrolase, hydrolyzing O-glycosyl compounds	NM_105298	At.25494
A_84_P11390	0.0887216	0.0457006	0.129731	BGLU22	Arabidopsis thaliana BGLU22; catalytic/ cation binding / hydrolase, hydrolyzing O-glycosyl compounds (BGLU22) mRNA, complete cds [NM_105299]	NM_105299	BGLU22; catalytic/ cation binding / hydrolase, hydrolyzing O-glycosyl compounds	NM_105299	At.18035
A_84_P87009	0.258825	0.249369	0.237404	BGLU24	Arabidopsis thaliana BGLU24 (BETA GLUCOSIDASE 24); catalytic/ cation binding / hydrolase, hydrolyzing O-glycosyl compounds (BGLU24) mRNA, complete cds [NM_122734]	NM_122734	BGLU24 (BETA GLUCOSIDASE 24); catalytic/ cation binding / hydrolase, hydrolyzing O-glycosyl compounds	NM_122734	At.30739
A_84_P751116	0.0659064	0.0630165	0.0892323	BGLU35	Arabidopsis thaliana BGLU35 (BETA GLUCOSIDASE 35); catalytic/ cation binding / hydrolase, hydrolyzing O-glycosyl compounds (BGLU35) mRNA, complete cds [NM_104025]	NM_104025	BGLU35 (BETA GLUCOSIDASE 35); catalytic/ cation binding / hydrolase, hydrolyzing O-glycosyl compounds	NM_104025	At.48300
A_84_P10439	0.0358254	0.0575705	0.0556422	BIP3	Arabidopsis thaliana BIP3; ATP binding (BIP3) mRNA, complete cds [NM_100779]	NM_100779	BIP3; ATP binding	NM_100779	At.42242
A_84_P72324	0.287738	0.469452	0.382405	BKI1	Arabidopsis thaliana BKI1 (BRI1 kinase inhibitor 1); protein heterodimerization (BKI1) mRNA, complete cds [NM_123639]	NM_123639	BKI1 (BRI1 kinase inhibitor 1); protein heterodimerization	NM_123639	At.30155
A_84_P21090	2.58924	4.77985	2.16632	BLH11	Arabidopsis thaliana BLH11 (BEL1-LIKE HOMEODOMAIN 11); transcription factor (BLH11) mRNA, complete cds [NM_106197]	NM_106197	BLH11 (BEL1-LIKE HOMEODOMAIN 11); transcription factor	NM_106197	At.52522
A_84_P830838	0.253348	0.211445	0.200238	BRX-LIKE3	Arabidopsis thaliana BRX-LIKE3 (BREVIS RADIX-LIKE 3) (BRX-LIKE3) mRNA, complete cds [NM_001160950]	NM_001160950	BRX-LIKE3 (BREVIS RADIX-LIKE 3)	NM_001160950	At.66930
A_84_P228049	0.1513	0.348519	0.210136	BT1	Arabidopsis thaliana BT1 (BTB AND TAZ DOMAIN PROTEIN 1); protein binding / transcription regulator (BT1) mRNA, complete cds [NM_125711]	NM_125711	BT1 (BTB AND TAZ DOMAIN PROTEIN 1); protein binding / transcription regulator	NM_125711	At.27672
A_84_P810552	0.0148429	0.040121	0.0122406	BT2	Arabidopsis thaliana BT2 (BTB AND TAZ DOMAIN PROTEIN 2); protein binding / transcription factor/ transcription regulator (BT2) mRNA, complete cds [NM_114697]	NM_114697	BT2 (BTB AND TAZ DOMAIN PROTEIN 2); protein binding / transcription factor/ transcription regulator	NM_114697	At.21922
A_84_P816321	0.454134	0.387916	0.410891	CAD1	Arabidopsis thaliana CAD1 (CADMIUM SENSITIVE 1); cadmium ion binding / copper ion binding / glutathione gamma-glutamylcysteinyltransferase (CAD1) mRNA, complete cds [NM_123774]	NM_123774	CAD1 (CADMIUM SENSITIVE 1); cadmium ion binding / copper ion binding / glutathione gamma-glutamylcysteinyltransferase	NM_123774	At.7305
A_84_P17212	8.736	19.914	8.11369	CAL	Arabidopsis thaliana CAL (CAULIFLOWER); DNA binding / transcription factor (CAL) mRNA, complete cds [NM_102395]	NM_102395	CAL (CAULIFLOWER); DNA binding / transcription factor	NM_102395	At.41269
A_84_P845303	0.269172	0.169746	0.2836	CALS5	Arabidopsis thaliana CALS5 (CALLOSE SYNTHASE 5); 1,3-beta-glucan synthase (CALS5) mRNA, complete cds [NM_179622]	NM_179622	CALS5 (CALLOSE SYNTHASE 5); 1,3-beta-glucan synthase	NM_179622	At.52728
A_84_P209328	0.227463	0.459785	0.220817	CAT1	Arabidopsis thaliana CAT1 (CATALASE 1); catalase (CAT1) mRNA, complete cds [NM_101914]	NM_101914	CAT1 (CATALASE 1); catalase	NM_101914	At.26213
A_84_P19516	4.8788	32.7304	4.56713	CBF2	Arabidopsis thaliana CBF2 (C-REPEAT/DRE BINDING FACTOR 2); DNA binding / transcription activator/ transcription factor (CBF2) mRNA, complete cds [NM_118679]	NM_118679	CBF2 (C-REPEAT/DRE BINDING FACTOR 2); DNA binding / transcription activator/ transcription factor	NM_118679	At.233
A_84_P847991	3.03662	4.82723	3.57959	CCA1	Arabidopsis thaliana CCA1 (CIRCADIAN CLOCK ASSOCIATED 1); DNA binding / transcription activator/ transcription factor/ transcription repressor (CCA1) mRNA, complete cds [NM_180129]	NM_180129	CCA1 (CIRCADIAN CLOCK ASSOCIATED 1); DNA binding / transcription activator/ transcription factor/ transcription repressor	NM_180129	At.10956
A_84_P518129	2.984	2.1776	3.34857	CCD7	Arabidopsis thaliana CCD7 (CAROTENOID CLEAVAGE DIOXYGENASE 7); 9-cis-epoxycarotenoid dioxygenase (CCD7) mRNA, complete cds [NM_130064]	NM_130064	CCD7 (CAROTENOID CLEAVAGE DIOXYGENASE 7); 9-cis-epoxycarotenoid dioxygenase	NM_130064	At.53129
A_84_P16468	0.432323	0.346026	0.396133	CCL	Arabidopsis thaliana CCL (CCR-LIKE) (CCL) mRNA, complete cds [NM_113585]	NM_113585	CCL (CCR-LIKE)	NM_113585	At.20029
A_84_P23501	0.293899	0.304325	0.310437	CCR4	Arabidopsis thaliana CCR4 (ARABIDOPSIS THALIANA CRINKLY4 RELATED 4); kinase (CCR4) mRNA, complete cds [NM_124159]	NM_124159	CCR4 (ARABIDOPSIS THALIANA CRINKLY4 RELATED 4); kinase	NM_124159	At.29876
A_84_P824053	2.89129	2.59996	2.61909	CDF1	Arabidopsis thaliana CDF1 (CYCLING DOF FACTOR 1); DNA binding / protein binding / transcription factor (CDF1) mRNA, complete cds [NM_125637]	NM_125637	CDF1 (CYCLING DOF FACTOR 1); DNA binding / protein binding / transcription factor	NM_125637	At.9300
A_84_P19369	3.15983	2.81073	2.88097	CDF3	Arabidopsis thaliana CDF3 (CYCLING DOF FACTOR 3); DNA binding / protein binding / transcription factor (CDF3) mRNA, complete cds [NM_114618]	NM_114618	CDF3 (CYCLING DOF FACTOR 3); DNA binding / protein binding / transcription factor	NM_114618	At.519
A_84_P23164	0.28561	0.452825	0.291394	CEJ1	Arabidopsis thaliana CEJ1 (COOPERATIVELY REGULATED BY ETHYLENE AND JASMONATE 1); DNA binding / transcription factor (CEJ1) mRNA, complete cds [NM_114886]	NM_114886	CEJ1 (COOPERATIVELY REGULATED BY ETHYLENE AND JASMONATE 1); DNA binding / transcription factor	NM_114886	At.1423
A_84_P845856	0.0987506	0.168706	0.194778	CEN2	Arabidopsis thaliana caltractin, putative / centrin, putative (CEN2) mRNA, complete cds [NM_119864]	NM_119864	caltractin, putative / centrin, putative	NM_119864	At.43735
A_84_P19553	0.478417	0.0958777	0.322749	CER4	Arabidopsis thaliana CER4 (ECERIFERUM 4); fatty acyl-CoA reductase (alcohol-forming)/ oxidoreductase, acting on the CH-CH group of donors (CER4) mRNA, complete cds [NM_119537]	NM_119537	CER4 (ECERIFERUM 4); fatty acyl-CoA reductase (alcohol-forming)/ oxidoreductase, acting on the CH-CH group of donors	NM_119537	At.2465
A_84_P17396	0.480279	0.398821	0.295148	CES101	Arabidopsis thaliana CES101 (CALLUS EXPRESSION OF RBCS 101); ATP binding / carbohydrate binding / kinase/ protein kinase/ protein serine/threonine _ (CES101) mRNA, complete cds [NM_112473]	NM_112473	CES101 (CALLUS EXPRESSION OF RBCS 101); ATP binding / carbohydrate binding / kinase/ protein kinase/ protein serine/threonine kinase/ protein tyrosine kinase/ sugar binding	NM_112473	At.50186
A_84_P271630	2.06839	2.21951	2.06594	CH1	Arabidopsis thaliana CH1 (CHLORINA 1); chlorophyllide a oxygenase (CH1) mRNA, complete cds [NM_202240]	NM_202240	CH1 (CHLORINA 1); chlorophyllide a oxygenase	NM_202240	At.19047
A_84_P837470	0.179838	0.150037	0.0660008	chr31	Arabidopsis thaliana chr31 (chromatin remodeling 31); ATP binding / DNA binding / helicase/ nucleic acid binding (chr31) mRNA, complete cds [NM_100428]	NM_100428	chr31 (chromatin remodeling 31); ATP binding / DNA binding / helicase/ nucleic acid binding	NM_100428	At.42396
A_84_P14132	2.28423	2.7572	8.4868	CHR42	Arabidopsis thaliana CHR42 (chromatin remodeling 42); ATP binding / DNA binding / helicase/ nucleic acid binding (CHR42) mRNA, complete cds [NM_122049]	NM_122049	CHR42 (chromatin remodeling 42); ATP binding / DNA binding / helicase/ nucleic acid binding	NM_122049	At.31185
A_84_P17601	0.476387	0.35222	0.34503	CIPK18	Arabidopsis thaliana CIPK18 (CBL-INTERACTING PROTEIN KINASE 18); ATP binding / kinase/ protein kinase/ protein serine/threonine kinase (CIPK18) mRNA, complete cds [NM_102663]	NM_102663	CIPK18 (CBL-INTERACTING PROTEIN KINASE 18); ATP binding / kinase/ protein kinase/ protein serine/threonine kinase	NM_102663	At.15802
A_84_P18763	2.74485	2.94683	2.75648	CIPK20	Arabidopsis thaliana CIPK20 (CBL-INTERACTING PROTEIN KINASE 20); kinase/ protein serine/threonine kinase (CIPK20) mRNA, complete cds [NM_123950]	NM_123950	CIPK20 (CBL-INTERACTING PROTEIN KINASE 20); kinase/ protein serine/threonine kinase	NM_123950	At.7703
A_84_P18266	0.251735	0.451166	0.23036	CKX2	Arabidopsis thaliana CKX2 (CYTOKININ OXIDASE 2); amine oxidase/ cytokinin dehydrogenase (CKX2) mRNA, complete cds [NM_127508]	NM_127508	CKX2 (CYTOKININ OXIDASE 2); amine oxidase/ cytokinin dehydrogenase	NM_127508	At.13346
A_84_P14074	4.0186	8.59375	3.05264	CKX3	Arabidopsis thaliana CKX3 (CYTOKININ OXIDASE 3); amine oxidase/ cytokinin dehydrogenase (CKX3) mRNA, complete cds [NM_125079]	NM_125079	CKX3 (CYTOKININ OXIDASE 3); amine oxidase/ cytokinin dehydrogenase	NM_125079	At.7094
A_84_P24070	2.05627	5.06783	3.54068	CLC-B	Arabidopsis thaliana CLC-B (CHLORIDE CHANNEL B); anion channel/ voltage-gated chloride channel (CLC-B) mRNA, complete cds [NM_113631]	NM_113631	CLC-B (CHLORIDE CHANNEL B); anion channel/ voltage-gated chloride channel	NM_113631	At.15
A_84_P22525	0.112016	0.0665364	0.0647168	CLPS5	Arabidopsis thaliana CLPS5 (CLP1-SIMILAR PROTEIN 5) (CLPS5) mRNA, complete cds [NM_123356]	NM_123356	CLPS5 (CLP1-SIMILAR PROTEIN 5)	NM_123356	At.55267
A_84_P784276	0.211593	0.125777	0.262661	CO	Arabidopsis thaliana CO (CONSTANS); transcription factor/ transcription regulator/ zinc ion binding (CO) mRNA, complete cds [NM_121589]	NM_121589	CO (CONSTANS); transcription factor/ transcription regulator/ zinc ion binding	NM_121589	At.18
A_84_P19766	0.179947	0.246439	0.328849	COBL5	Arabidopsis thaliana COBL5 (COBRA-LIKE PROTEIN 5 PRECURSOR) (COBL5) mRNA, complete cds [NM_125488]	NM_125488	COBL5 (COBRA-LIKE PROTEIN 5 PRECURSOR)	NM_125488	At.20668
A_84_P20292	3.12062	3.47061	3.31147	COL2	Arabidopsis thaliana COL2 (constans-like 2); transcription factor/ zinc ion binding (COL2) mRNA, complete cds [NM_111105]	NM_111105	COL2 (constans-like 2); transcription factor/ zinc ion binding	NM_111105	At.10373
A_84_P13573	0.0421735	0.03411	0.0245112	COL9	Arabidopsis thaliana COL9 (CONSTANS-LIKE 9); transcription factor/ zinc ion binding (COL9) mRNA, complete cds [NM_202521]	NM_202521	COL9 (CONSTANS-LIKE 9); transcription factor/ zinc ion binding	NM_202521	At.18337
A_84_P291304	0.312541	0.232512	0.135867	COR414-TM1	Arabidopsis thaliana COR414-TM1 (COR414-TM1) mRNA, complete cds [NM_102679]	NM_102679	COR414-TM1	NM_102679	At.24800
A_84_P12888	0.166502	0.165046	0.178353	CORI3	Arabidopsis thaliana CORI3 (CORONATINE INDUCED 1); cystathionine beta-lyase/ transaminase (CORI3) mRNA, complete cds [NM_179099]	NM_179099	CORI3 (CORONATINE INDUCED 1); cystathionine beta-lyase/ transaminase	NM_179099	At.2559
A_84_P23376	4.82689	11.2242	3.49543	CP1	Arabidopsis thaliana CP1 (CYSTEINE PROTEINASE1); cysteine-type endopeptidase/ cysteine-type peptidase (CP1) mRNA, complete cds [NM_119852]	NM_119852	CP1 (CYSTEINE PROTEINASE1); cysteine-type endopeptidase/ cysteine-type peptidase	NM_119852	At.26570
A_84_P20378	0.379312	0.397143	0.357399	CP12-2	Arabidopsis thaliana CP12-2; protein binding (CP12-2) mRNA, complete cds [NM_116106]	NM_116106	CP12-2; protein binding	NM_116106	At.23855
A_84_P23841	0.111782	0.109597	0.302354	CPK14	Arabidopsis thaliana CPK14; ATP binding / calcium ion binding / calmodulin-dependent protein kinase/ kinase/ protein kinase/ protein serine/threoni_ (CPK14) mRNA, complete cds [NM_201932]	NM_201932	CPK14; ATP binding / calcium ion binding / calmodulin-dependent protein kinase/ kinase/ protein kinase/ protein serine/threonine kinase	NM_201932	At.50130
A_84_P14345	0.40675	0.365624	0.392578	CPK29	Arabidopsis thaliana CPK29; ATP binding / calcium ion binding / calmodulin-dependent protein kinase/ kinase/ protein kinase/ protein serine/threoni_ (CPK29) mRNA, complete cds [NM_202421]	NM_202421	CPK29; ATP binding / calcium ion binding / calmodulin-dependent protein kinase/ kinase/ protein kinase/ protein serine/threonine kinase/ protein tyrosine kinase	NM_202421	At.34708
A_84_P787058	0.33588	0.294537	0.29983	CPuORF22	Arabidopsis thaliana CPuORF22 (Conserved peptide upstream open reading frame 22) (CPuORF22) mRNA, complete cds [NM_001126025]	NM_001126025	CPuORF22 (Conserved peptide upstream open reading frame 22)	NM_001126025	At.28952
A_84_P799343	0.412491	0.373465	0.412372	CPuORF43	Arabidopsis thaliana CPuORF43 (Conserved peptide upstream open reading frame 43) (CPuORF43) mRNA, complete cds [NM_001125724]	NM_001125724	CPuORF43 (Conserved peptide upstream open reading frame 43)	NM_001125724	At.20593
A_84_P12886	0.0917691	0.110409	0.0758716	CRK5	Arabidopsis thaliana CRK5 (CYSTEINE-RICH RLK5); kinase (CRK5) mRNA, complete cds [NM_179094]	NM_179094	CRK5 (CYSTEINE-RICH RLK5); kinase	NM_179094	At.2193
A_84_P188254	0.133304	0.0864116	0.106974	CRK6	Arabidopsis thaliana CRK6 (CYSTEINE-RICH RLK 6); kinase (CRK6) mRNA, complete cds [NM_179095]	NM_179095	CRK6 (CYSTEINE-RICH RLK 6); kinase	NM_179095	At.21993
A_84_P220478	0.348659	0.348659	0.366713	CRT3	Arabidopsis thaliana CRT3 (CALRETICULIN 3); calcium ion binding / unfolded protein binding (CRT3) mRNA, complete cds [NM_202064]	NM_202064	CRT3 (CALRETICULIN 3); calcium ion binding / unfolded protein binding	NM_202064	At.24804
A_84_P21480	0.140207	0.30392	0.181425	CT-BMY	Arabidopsis thaliana CT-BMY (CHLOROPLAST BETA-AMYLASE); beta-amylase (CT-BMY) mRNA, complete cds [NM_117813]	NM_117813	CT-BMY (CHLOROPLAST BETA-AMYLASE); beta-amylase	NM_117813	At.23528
A_84_P16285	0.237837	0.270481	0.286171	CTF2B	Arabidopsis thaliana CTF2B; monooxygenase/ oxidoreductase (CTF2B) mRNA, complete cds [NM_128526]	NM_128526	CTF2B; monooxygenase/ oxidoreductase	NM_128526	At.10975
A_84_P10825	5.33244	7.6678	2.10315	CUC1	Arabidopsis thaliana CUC1 (CUP-SHAPED COTYLEDON1); transcription factor (CUC1) mRNA, complete cds [NM_112380]	NM_112380	CUC1 (CUP-SHAPED COTYLEDON1); transcription factor	NM_112380	At.5743
A_84_P22576	3.44655	5.19377	2.66705	CUC2	Arabidopsis thaliana CUC2 (CUP-SHAPED COTYLEDON 2); transcription factor (CUC2) mRNA, complete cds [NM_124774]	NM_124774	CUC2 (CUP-SHAPED COTYLEDON 2); transcription factor	NM_124774	At.55538
A_84_P23757	2.1846	3.18653	2.23763	CUC3	Arabidopsis thaliana CUC3 (CUP SHAPED COTYLEDON3); transcription factor (CUC3) mRNA, complete cds [NM_106292]	NM_106292	CUC3 (CUP SHAPED COTYLEDON3); transcription factor	NM_106292	At.52530
A_84_P23794	0.02333	0.0231677	0.0210861	CYCA3;3	Arabidopsis thaliana CYCA3;3 (Cyclin A3;3); cyclin-dependent protein kinase regulator (CYCA3;3) mRNA, complete cds [NM_103616]	NM_103616	CYCA3;3 (Cyclin A3;3); cyclin-dependent protein kinase regulator	NM_103616	At.52047
A_84_P20118	0.326732	0.398923	0.375927	CYP704A2	Arabidopsis thaliana CYP704A2; electron carrier/ heme binding / iron ion binding / monooxygenase/ oxygen binding (CYP704A2) mRNA, complete cds [NM_130113]	NM_130113	CYP704A2; electron carrier/ heme binding / iron ion binding / monooxygenase/ oxygen binding	NM_130113	At.48593
A_84_P833279	0.121824	0.120555	0.121551	CYP705A1	Arabidopsis thaliana CYP705A1; electron carrier/ heme binding / iron ion binding / monooxygenase/ oxygen binding (CYP705A1) mRNA, complete cds [NM_117621]	NM_117621	CYP705A1; electron carrier/ heme binding / iron ion binding / monooxygenase/ oxygen binding	NM_117621	At.43755
A_84_P19172	0.265469	0.288555	0.382578	CYP705A13	Arabidopsis thaliana CYP705A13; electron carrier/ heme binding / iron ion binding / monooxygenase/ oxygen binding (CYP705A13) mRNA, complete cds [NM_126982]	NM_126982	CYP705A13; electron carrier/ heme binding / iron ion binding / monooxygenase/ oxygen binding	NM_126982	At.40582
A_84_P14304	0.199674	0.43679	0.313444	CYP705A25	Arabidopsis thaliana CYP705A25; electron carrier/ heme binding / iron ion binding / monooxygenase/ oxygen binding (CYP705A25) mRNA, complete cds [NM_103937]	NM_103937	CYP705A25; electron carrier/ heme binding / iron ion binding / monooxygenase/ oxygen binding	NM_103937	At.28017
A_84_P796412	0.483503	0.495068	0.472804	CYP705A28	Arabidopsis thaliana CYP705A28; electron carrier/ heme binding / iron ion binding / monooxygenase (CYP705A28) mRNA, complete cds [NM_001161159]	NM_001161159	CYP705A28; electron carrier/ heme binding / iron ion binding / monooxygenase	NM_001161159	At.74598
A_84_P17445	0.20309	0.199904	0.198046	CYP705A30	Arabidopsis thaliana CYP705A30; electron carrier/ heme binding / iron ion binding / monooxygenase/ oxygen binding (CYP705A30) mRNA, complete cds [NM_112986]	NM_112986	CYP705A30; electron carrier/ heme binding / iron ion binding / monooxygenase/ oxygen binding	NM_112986	At.38153
A_84_P18391	0.337036	0.334712	0.339747	CYP705A32	Arabidopsis thaliana CYP705A32; electron carrier/ heme binding / iron ion binding / monooxygenase/ oxygen binding (CYP705A32) mRNA, complete cds [NM_112987]	NM_112987	CYP705A32; electron carrier/ heme binding / iron ion binding / monooxygenase/ oxygen binding	NM_112987	At.53411
A_84_P21474	0.308898	0.150906	0.350659	CYP705A4	Arabidopsis thaliana CYP705A4; electron carrier/ heme binding / iron ion binding / monooxygenase/ oxygen binding (CYP705A4) mRNA, complete cds [NM_117626]	NM_117626	CYP705A4; electron carrier/ heme binding / iron ion binding / monooxygenase/ oxygen binding	NM_117626	At.33181
A_84_P18772	0.104235	0.102016	0.114131	CYP705A5	Arabidopsis thaliana CYP705A5; oxygen binding / thalian-diol desaturase (CYP705A5) mRNA, complete cds [NM_124173]	NM_124173	CYP705A5; oxygen binding / thalian-diol desaturase	NM_124173	At.43570
A_84_P22316	0.487319	0.297827	0.371288	CYP706A7	Arabidopsis thaliana CYP706A7; electron carrier/ heme binding / iron ion binding / monooxygenase/ oxygen binding (CYP706A7) mRNA, complete cds [NM_117303]	NM_117303	CYP706A7; electron carrier/ heme binding / iron ion binding / monooxygenase/ oxygen binding	NM_117303	At.33483
A_84_P12143	0.310249	0.369446	0.316034	CYP707A3	Arabidopsis thaliana CYP707A3; (+)-abscisic acid 8'-hydroxylase/ oxygen binding (CYP707A3) mRNA, complete cds [NM_180805]	NM_180805	CYP707A3; (+)-abscisic acid 8'-hydroxylase/ oxygen binding	NM_180805	At.9625
A_84_P73884	0.377676	0.380449	0.375068	CYP712A2	Arabidopsis thaliana CYP712A2; electron carrier/ heme binding / iron ion binding / monooxygenase/ oxygen binding (CYP712A2) mRNA, complete cds [NM_147845]	NM_147845	CYP712A2; electron carrier/ heme binding / iron ion binding / monooxygenase/ oxygen binding	NM_147845	At.54755
A_84_P10242	0.18271	0.182863	0.186585	CYP71A16	Arabidopsis thaliana CYP71A16; electron carrier/ heme binding / iron ion binding / monooxygenase/ oxygen binding (CYP71A16) mRNA, complete cds [NM_123623]	NM_123623	CYP71A16; electron carrier/ heme binding / iron ion binding / monooxygenase/ oxygen binding	NM_123623	At.30163
A_84_P20428	0.136548	0.137031	0.138552	CYP71A20	Arabidopsis thaliana CYP71A20; electron carrier/ heme binding / iron ion binding / monooxygenase/ oxygen binding (CYP71A20) mRNA, complete cds [NM_202812]	NM_202812	CYP71A20; electron carrier/ heme binding / iron ion binding / monooxygenase/ oxygen binding	NM_202812	At.33390
A_84_P22332	2.46842	21.2551	2.60824	CYP71A28	Arabidopsis thaliana CYP71A28; electron carrier/ heme binding / iron ion binding / monooxygenase (CYP71A28) mRNA, complete cds [NM_001036598]	NM_001036598	CYP71A28; electron carrier/ heme binding / iron ion binding / monooxygenase	NM_001036598	At.74569
A_84_P20259	0.315822	0.331229	0.369661	CYP71B19	Arabidopsis thaliana CYP71B19; electron carrier/ heme binding / iron ion binding / monooxygenase/ oxygen binding (CYP71B19) mRNA, complete cds [NM_113524]	NM_113524	CYP71B19; electron carrier/ heme binding / iron ion binding / monooxygenase/ oxygen binding	NM_113524	At.25393
A_84_P11749	0.47509	0.371934	0.317519	CYP71B24	Arabidopsis thaliana CYP71B24; electron carrier/ heme binding / iron ion binding / monooxygenase/ oxygen binding (CYP71B24) mRNA, complete cds [NM_113530]	NM_113530	CYP71B24; electron carrier/ heme binding / iron ion binding / monooxygenase/ oxygen binding	NM_113530	At.37248
A_84_P136625	0.381889	0.387567	0.391815	CYP71B31	Arabidopsis thaliana CYP71B31; electron carrier/ heme binding / iron ion binding / monooxygenase/ oxygen binding (CYP71B31) mRNA, complete cds [NM_115190]	NM_115190	CYP71B31; electron carrier/ heme binding / iron ion binding / monooxygenase/ oxygen binding	NM_115190	At.26339
A_84_P21188	0.243087	0.426611	0.402531	CYP72A8	Arabidopsis thaliana CYP72A8; electron carrier/ heme binding / iron ion binding / monooxygenase/ oxygen binding (CYP72A8) mRNA, complete cds [NM_112323]	NM_112323	CYP72A8; electron carrier/ heme binding / iron ion binding / monooxygenase/ oxygen binding	NM_112323	At.8063
A_84_P831211	0.358029	0.437288	0.380994	CYP72C1	Arabidopsis thaliana CYP72C1 (CYTOCHROME P450 72C1); electron carrier/ heme binding / iron ion binding / monooxygenase/ oxygen binding (CYP72C1) mRNA, complete cds [NM_101566]	NM_101566	CYP72C1 (CYTOCHROME P450 72C1); electron carrier/ heme binding / iron ion binding / monooxygenase/ oxygen binding	NM_101566	At.41854
A_84_P17964	0.421213	0.35997	0.3571	CYP76C6	Arabidopsis thaliana CYP76C6; electron carrier/ heme binding / iron ion binding / monooxygenase/ oxygen binding (CYP76C6) mRNA, complete cds [NM_103092]	NM_103092	CYP76C6; electron carrier/ heme binding / iron ion binding / monooxygenase/ oxygen binding	NM_103092	At.49936
A_84_P10169	2.93282	7.12051	2.91621	CYP78A7	Arabidopsis thaliana CYP78A7; electron carrier/ heme binding / iron ion binding / monooxygenase/ oxygen binding (CYP78A7) mRNA, complete cds [NM_121034]	NM_121034	CYP78A7; electron carrier/ heme binding / iron ion binding / monooxygenase/ oxygen binding	NM_121034	At.32431
A_84_P18730	0.333999	0.449056	0.357047	CYP81D1	Arabidopsis thaliana CYP81D1 (CYTOCHROME P450 81D1); electron carrier/ heme binding / iron ion binding / monooxygenase/ oxygen binding (CYP81D1) mRNA, complete cds [NM_123013]	NM_123013	CYP81D1 (CYTOCHROME P450 81D1); electron carrier/ heme binding / iron ion binding / monooxygenase/ oxygen binding	NM_123013	At.28777
A_84_P140609	0.130846	0.136303	0.303659	CYP82C2	Arabidopsis thaliana CYP82C2; electron carrier/ heme binding / iron ion binding / monooxygenase/ oxygen binding (CYP82C2) mRNA, complete cds [NM_119348]	NM_119348	CYP82C2; electron carrier/ heme binding / iron ion binding / monooxygenase/ oxygen binding	NM_119348	At.49411
A_84_P850398	0.350183	0.463541	0.353755	CYP86A2	Arabidopsis thaliana CYP86A2 (CYTOCHROME P450 86 A2); fatty acid (omega-1)-hydroxylase/ oxygen binding (CYP86A2) mRNA, complete cds [NM_116260]	NM_116260	CYP86A2 (CYTOCHROME P450 86 A2); fatty acid (omega-1)-hydroxylase/ oxygen binding	NM_116260	At.48811
A_84_P10830	0.429667	0.435463	0.419938	CYP94D1	Arabidopsis thaliana CYP94D1; electron carrier/ heme binding / iron ion binding / monooxygenase/ oxygen binding (CYP94D1) mRNA, complete cds [NM_103176]	NM_103176	CYP94D1; electron carrier/ heme binding / iron ion binding / monooxygenase/ oxygen binding	NM_103176	At.51938
A_84_P23517	0.304964	0.232234	0.282925	CYP96A4	Arabidopsis thaliana CYP96A4; electron carrier/ heme binding / iron ion binding / monooxygenase/ oxygen binding (CYP96A4) mRNA, complete cds [NM_124611]	NM_124611	CYP96A4; electron carrier/ heme binding / iron ion binding / monooxygenase/ oxygen binding	NM_124611	At.29623
A_84_P751658	4.9681	2.40109	3.75124	CYP96A8	Arabidopsis thaliana CYP96A8; electron carrier/ heme binding / iron ion binding / monooxygenase/ oxygen binding (CYP96A8) mRNA, complete cds [NM_103655]	NM_103655	CYP96A8; electron carrier/ heme binding / iron ion binding / monooxygenase/ oxygen binding	NM_103655	At.38583
A_84_P11065	6.70868	14.7441	12.1085	CYP96A9	Arabidopsis thaliana CYP96A9 (CYTOCHROME P450 96 A9); electron carrier/ heme binding / iron ion binding / monooxygenase/ oxygen binding (CYP96A9) mRNA, complete cds [NM_120108]	NM_120108	CYP96A9 (CYTOCHROME P450 96 A9); electron carrier/ heme binding / iron ion binding / monooxygenase/ oxygen binding	NM_120108	At.63757
A_84_P17256	0.372534	0.460999	0.420544	CZF1	Arabidopsis thaliana CZF1; transcription factor (CZF1) mRNA, complete cds [NM_129572]	NM_129572	CZF1; transcription factor	NM_129572	At.27663
A_84_P536372	0.429761	0.337199	0.246204	DAR3	Arabidopsis thaliana DAR3 (DA1-RELATED PROTEIN 3) (DAR3) mRNA, complete cds [NM_126062]	NM_126062	DAR3 (DA1-RELATED PROTEIN 3)	NM_126062	At.28154
A_84_P598586	0.115669	0.174964	0.210337	DAR6	Arabidopsis thaliana DAR6 (DA1-RELATED PROTEIN 6); zinc ion binding (DAR6) mRNA, complete cds [NM_126060]	NM_126060	DAR6 (DA1-RELATED PROTEIN 6); zinc ion binding	NM_126060	At.55715
A_84_P811412	0.416628	0.460225	0.214642	DIN10	Arabidopsis thaliana DIN10 (DARK INDUCIBLE 10); hydrolase, hydrolyzing O-glycosyl compounds (DIN10) mRNA, complete cds [NM_122032]	NM_122032	DIN10 (DARK INDUCIBLE 10); hydrolase, hydrolyzing O-glycosyl compounds	NM_122032	At.25459
A_84_P847302	0.0351883	0.206587	0.0473111	DIN2	Arabidopsis thaliana DIN2 (DARK INDUCIBLE 2); catalytic/ cation binding / hydrolase, hydrolyzing O-glycosyl compounds (DIN2) mRNA, complete cds [NM_115877]	NM_115877	DIN2 (DARK INDUCIBLE 2); catalytic/ cation binding / hydrolase, hydrolyzing O-glycosyl compounds	NM_115877	At.1182
A_84_P534522	2.85991	2.66721	2.23926	DIR1	Arabidopsis thaliana DIR1 (DEFECTIVE IN INDUCED RESISTANCE 1); lipid binding / lipid transporter (DIR1) mRNA, complete cds [NM_124224]	NM_124224	DIR1 (DEFECTIVE IN INDUCED RESISTANCE 1); lipid binding / lipid transporter	NM_124224	At.27209
A_84_P794761	0.41587	0.496511	0.428561	DOT1	BP578738 RAFL14 Arabidopsis thaliana cDNA clone RAFL14-19-G02 3', mRNA sequence [BP578738]	BP578738	DOT1 (DEFECTIVELY ORGANIZED TRIBUTARIES 1)		At.67701
A_84_P12640	0.0638369	0.103996	0.0641225	DOX1	Arabidopsis thaliana DOX1; lipoxygenase (DOX1) mRNA, complete cds [NM_111008]	NM_111008	DOX1; lipoxygenase	NM_111008	At.23359
A_84_P167173	4.35773	3.46214	3.59575	DREB1A	Arabidopsis thaliana DREB1A (DEHYDRATION RESPONSE ELEMENT B1A); DNA binding / transcription activator/ transcription factor (DREB1A) mRNA, complete cds [NM_118680]	NM_118680	DREB1A (DEHYDRATION RESPONSE ELEMENT B1A); DNA binding / transcription activator/ transcription factor	NM_118680	At.231
A_84_P12726	0.331981	0.35594	0.357559	DREB2B	Arabidopsis thaliana DREB2B (DRE/CRT-BINDING PROTEIN 2B); DNA binding / transcription activator/ transcription factor (DREB2B) mRNA, complete cds [NM_111939]	NM_111939	DREB2B (DRE/CRT-BINDING PROTEIN 2B); DNA binding / transcription activator/ transcription factor	NM_111939	At.234
A_84_P10417	5.57605	9.37901	4.49521	DRNL	Arabidopsis thaliana DRNL (DORNROSCHEN-LIKE); DNA binding / transcription factor (DRNL) mRNA, complete cds [NM_102301]	NM_102301	DRNL (DORNROSCHEN-LIKE); DNA binding / transcription factor	NM_102301	At.64842
A_84_P812032	0.24165	0.305222	0.21555	DYL1	Arabidopsis thaliana DYL1 (DORMANCY-ASSOCIATED PROTEIN-LIKE 1) (DYL1) mRNA, complete cds [NM_001160906]	NM_001160906	DYL1 (DORMANCY-ASSOCIATED PROTEIN-LIKE 1)	NM_001160906	At.25271
A_84_P13400	0.13894	0.139224	0.256993	E12A11	Arabidopsis thaliana E12A11; phosphatidylethanolamine binding (E12A11) mRNA, complete cds [NM_101672]	NM_101672	E12A11; phosphatidylethanolamine binding	NM_101672	At.48205
A_84_P15319	0.259989	0.255139	0.296901	ECS1	Arabidopsis thaliana ECS1 (ECS1) mRNA, complete cds [NM_102895]	NM_102895	ECS1	NM_102895	At.23715
A_84_P866983	0.330308	0.452656	0.350467	EDA39	Arabidopsis thaliana EDA39 (embryo sac development arrest 39); calmodulin binding (EDA39) mRNA, complete cds [NM_119459]	NM_119459	EDA39 (embryo sac development arrest 39); calmodulin binding	NM_119459	At.27460
A_84_P59720	6.57227	2.14612	2.98714	EDA4	Arabidopsis thaliana EDA4 (embryo sac development arrest 4); lipid binding (EDA4) mRNA, complete cds [NM_130381]	NM_130381	EDA4 (embryo sac development arrest 4); lipid binding	NM_130381	At.20078
A_84_P78785	0.296356	0.143522	0.334436	EDA5	Arabidopsis thaliana EDA5 (embryo sac development arrest 5); catalytic (EDA5) mRNA, complete cds [NM_111236]	NM_111236	EDA5 (embryo sac development arrest 5); catalytic	NM_111236	At.40944
A_84_P23752	2.37449	2.09824	2.38967	EGL3	Arabidopsis thaliana EGL3 (ENHANCER OF GLABRA 3); DNA binding / transcription factor (EGL3) mRNA, complete cds [NM_105042]	NM_105042	EGL3 (ENHANCER OF GLABRA 3); DNA binding / transcription factor	NM_105042	At.25024
A_84_P833665	5.28189	3.43755	2.17696	EGY3	Arabidopsis thaliana EGY3 (ETHYLENE-DEPENDENT GRAVITROPISM-DEFICIENT AND YELLOW-GREEN-LIKE 3) (EGY3) mRNA, complete cds [NM_101650]	NM_101650	EGY3 (ETHYLENE-DEPENDENT GRAVITROPISM-DEFICIENT AND YELLOW-GREEN-LIKE 3)	NM_101650	At.66886
A_84_P67324	0.378055	0.403276	0.410659	ELF3	Arabidopsis thaliana ELF3 (EARLY FLOWERING 3); protein C-terminus binding / transcription factor (ELF3) mRNA, complete cds [NM_128153]	NM_128153	ELF3 (EARLY FLOWERING 3); protein C-terminus binding / transcription factor	NM_128153	At.48519
A_84_P211628	0.0296989	0.0222307	0.0165457	ELF4	Arabidopsis thaliana ELF4 (EARLY FLOWERING 4) (ELF4) mRNA, complete cds [NM_129566]	NM_129566	ELF4 (EARLY FLOWERING 4)	NM_129566	At.14672
A_84_P14263	0.463255	0.466374	0.372596	ELF5A-1	Arabidopsis thaliana ELF5A-1 (EUKARYOTIC ELONGATION FACTOR 5A-1); translation initiation factor (ELF5A-1) mRNA, complete cds [NM_101261]	NM_101261	ELF5A-1 (EUKARYOTIC ELONGATION FACTOR 5A-1); translation initiation factor	NM_101261	At.24908
A_84_P788257	2.59631	2.50096	2.66978	EMB2729	Arabidopsis thaliana alpha-amylase/ catalytic/ cation binding (EMB2729) mRNA, complete cds [NM_001161157]	NM_001161157	alpha-amylase/ catalytic/ cation binding	NM_001161157	At.38239
A_84_P724310	3.88248	4.18863	4.16946	emb2734	AV523348 Arabidopsis thaliana aboveground organs two to six-week old Arabidopsis thaliana cDNA clone APZL25c07F 3', mRNA sequence [AV523348]	AV523348	emb2734 (embryo defective 2734); binding / lyase		At.67021
A_84_P257500	5.13186	11.7318	2.5791	ENDO3	Arabidopsis thaliana ENDO3 (endonuclease 3); T/G mismatch-specific endonuclease/ endonuclease/ nucleic acid binding / single-stranded DNA specific _ (ENDO3) mRNA, complete cds [NM_118279]	NM_118279	ENDO3 (endonuclease 3); T/G mismatch-specific endonuclease/ endonuclease/ nucleic acid binding / single-stranded DNA specific endodeoxyribonuclease	NM_118279	At.32616
A_84_P122092	0.445314	0.43858	0.46199	ENDO5	Arabidopsis thaliana ENDO5 (endonuclease 5); T/G mismatch-specific endonuclease/ endonuclease/ nucleic acid binding / single-stranded DNA specific _ (ENDO5) mRNA, complete cds [NM_118280]	NM_118280	ENDO5 (endonuclease 5); T/G mismatch-specific endonuclease/ endonuclease/ nucleic acid binding / single-stranded DNA specific endodeoxyribonuclease	NM_118280	At.32615
A_84_P271800	0.253182	0.24355	0.274185	EP1	Arabidopsis thaliana EP1; protein kinase (EP1) mRNA, complete cds [NM_118446]	NM_118446	EP1; protein kinase	NM_118446	At.2195
A_84_P847726	2.94393	2.74104	2.65094	EPR1	Arabidopsis thaliana EPR1 (EARLY-PHYTOCHROME-RESPONSIVE1); DNA binding / transcription factor (EPR1) mRNA, complete cds [NM_001123832]	NM_001123832	EPR1 (EARLY-PHYTOCHROME-RESPONSIVE1); DNA binding / transcription factor	NM_001123832	At.27131
A_84_P813521	0.467949	0.448642	0.463159	ERD4	Arabidopsis thaliana ERD4 (early-responsive to dehydration 4) (ERD4) mRNA, complete cds [NM_102773]	NM_102773	ERD4 (early-responsive to dehydration 4)	NM_102773	At.25329
A_84_P16110	0.334149	0.364847	0.257976	ERD6	Arabidopsis thaliana ERD6 (EARLY RESPONSE TO DEHYDRATION 6); carbohydrate transmembrane transporter/ sugar transmembrane transporter/ sugar:hydroge_ (ERD6) mRNA, complete cds [NM_001035929]	NM_001035929	ERD6 (EARLY RESPONSE TO DEHYDRATION 6); carbohydrate transmembrane transporter/ sugar transmembrane transporter/ sugar:hydrogen symporter	NM_001035929	At.20925
A_84_P16040	0.434777	0.440251	0.41022	ERD7	Arabidopsis thaliana ERD7 (EARLY-RESPONSIVE TO DEHYDRATION 7) (ERD7) mRNA, complete cds [NM_127337]	NM_127337	ERD7 (EARLY-RESPONSIVE TO DEHYDRATION 7)	NM_127337	At.19461
A_84_P784916	2.12976	3.50525	2.40816	ERD9	Arabidopsis thaliana ERD9 (EARLY-RESPONSIVE TO DEHYDRATION 9); glutathione transferase (ERD9) mRNA, complete cds [NM_100911]	NM_100911	ERD9 (EARLY-RESPONSIVE TO DEHYDRATION 9); glutathione transferase	NM_100911	At.11290
A_84_P19904	2.25448	3.49663	2.4805	ERD9	Arabidopsis thaliana ERD9 (EARLY-RESPONSIVE TO DEHYDRATION 9); glutathione transferase (ERD9) mRNA, complete cds [NM_100911]	NM_100911	ERD9 (EARLY-RESPONSIVE TO DEHYDRATION 9); glutathione transferase	NM_100911	At.11290
A_84_P23823	7.89605	21.2407	4.08621	ERF12	Arabidopsis thaliana ERF12 (ERF DOMAIN PROTEIN 12); DNA binding / transcription factor/ transcription repressor (ERF12) mRNA, complete cds [NM_102602]	NM_102602	ERF12 (ERF DOMAIN PROTEIN 12); DNA binding / transcription factor/ transcription repressor	NM_102602	At.40906
A_84_P14985	0.327775	0.275142	0.264542	ERF2	Arabidopsis thaliana ERF2 (ETHYLENE RESPONSIVE ELEMENT BINDING FACTOR 2); DNA binding / transcription activator/ transcription factor (ERF2) mRNA, complete cds [NM_124093]	NM_124093	ERF2 (ETHYLENE RESPONSIVE ELEMENT BINDING FACTOR 2); DNA binding / transcription activator/ transcription factor	NM_124093	At.19731
A_84_P23556	2.75921	3.88341	2.76118	ERL1	Arabidopsis thaliana ERL1 (ERECTA-LIKE 1); kinase (ERL1) mRNA, complete cds [NM_125617]	NM_125617	ERL1 (ERECTA-LIKE 1); kinase	NM_125617	At.29062
A_84_P67674	0.259931	0.428206	0.366611	EXL5	Arabidopsis thaliana EXL5 (EXORDIUM LIKE 5) (EXL5) mRNA, complete cds [NM_127277]	NM_127277	EXL5 (EXORDIUM LIKE 5)	NM_127277	At.14401
A_84_P800917	0.404696	0.442558	0.458249	EXL5	Arabidopsis thaliana EXL5 (EXORDIUM LIKE 5) (EXL5) mRNA, complete cds [NM_127277]	NM_127277	EXL5 (EXORDIUM LIKE 5)	NM_127277	At.14401
A_84_P792926	0.145123	0.141953	0.165769	FAD2	M20G10XTM Arabidopsis developing seed Arabidopsis thaliana cDNA clone M20G10 3', mRNA sequence [BE521631]	BE521631	FAD2 (FATTY ACID DESATURASE 2); delta12-fatty acid dehydrogenase/ omega-6 fatty acid desaturase		At.66993
A_84_P862376	0.40688	0.404601	0.428653	FER	Arabidopsis thaliana FER (FERONIA); kinase/ protein kinase (FER) mRNA, complete cds [NM_115014]	NM_115014	FER (FERONIA); kinase/ protein kinase	NM_115014	At.656
A_84_P18571	2.24019	2.09953	2.56349	FIB2	Arabidopsis thaliana FIB2 (FIBRILLARIN 2); snoRNA binding (FIB2) mRNA, complete cds [NM_118695]	NM_118695	FIB2 (FIBRILLARIN 2); snoRNA binding	NM_118695	At.25589
A_84_P784401	2.67952	0.490212	2.27529	FLC	Arabidopsis thaliana FLC (FLOWERING LOCUS C); specific transcriptional repressor/ transcription factor (FLC) mRNA, complete cds [NM_001161231]	NM_001161231	FLC (FLOWERING LOCUS C); specific transcriptional repressor/ transcription factor	NM_001161231	At.1629
A_84_P598124	2.47801	2.57787	2.14896	FLD	Arabidopsis thaliana FLD (FLOWERING LOCUS D); amine oxidase/ electron carrier/ oxidoreductase (FLD) mRNA, complete cds [NM_111874]	NM_111874	FLD (FLOWERING LOCUS D); amine oxidase/ electron carrier/ oxidoreductase	NM_111874	At.39938
A_84_P23561	0.340765	0.310584	0.409964	FLS5	Arabidopsis thaliana FLS5 (FLAVONOL SYNTHASE 5); flavonol synthase (FLS5) mRNA, complete cds [NM_125755]	NM_125755	FLS5 (FLAVONOL SYNTHASE 5); flavonol synthase	NM_125755	At.22604
A_84_P150218	3.02427	6.33513	5.58077	FLS6	Arabidopsis thaliana FLS6 (FLAVONOL SYNTHASE 6); flavonol synthase/ oxidoreductase (FLS6) mRNA, complete cds [NM_148083]	NM_148083	FLS6 (FLAVONOL SYNTHASE 6); flavonol synthase/ oxidoreductase	NM_148083	At.55346
A_84_P18906	0.207167	0.212876	0.196353	FRO1	Arabidopsis thaliana FRO1 (FERRIC REDUCTION OXIDASE 1); ferric-chelate reductase (FRO1) mRNA, complete cds [NM_100041]	NM_100041	FRO1 (FERRIC REDUCTION OXIDASE 1); ferric-chelate reductase	NM_100041	At.51448
A_84_P17055	0.110576	0.0906339	0.0546131	FT	Arabidopsis thaliana FT (FLOWERING LOCUS T); phosphatidylethanolamine binding / protein binding (FT) mRNA, complete cds [NM_105222]	NM_105222	FT (FLOWERING LOCUS T); phosphatidylethanolamine binding / protein binding	NM_105222	At.469
A_84_P821066	2.11381	4.28765	2.40758	FUL	Arabidopsis thaliana AGL8 (agamous-like 8); transcription factor (AGL8) mRNA, complete cds [NM_125484]	NM_125484	AGL8 (agamous-like 8); transcription factor	NM_125484	At.5426
A_84_P12431	3.06168	2.23837	3.00796	FUT3	Arabidopsis thaliana FUT3 (FUCOSYLTRANSFERASE 3); fucosyltransferase/ transferase, transferring glycosyl groups (FUT3) mRNA, complete cds [NM_202413]	NM_202413	FUT3 (FUCOSYLTRANSFERASE 3); fucosyltransferase/ transferase, transferring glycosyl groups	NM_202413	At.28630
A_84_P128906	0.0680384	0.082638	0.109018	FUT4	Arabidopsis thaliana FUT4; fucosyltransferase/ transferase, transferring glycosyl groups (FUT4) mRNA, complete cds [NM_201739]	NM_201739	FUT4; fucosyltransferase/ transferase, transferring glycosyl groups	NM_201739	At.28327
A_84_P802565	3.77133	4.40461	3.99256	FZR3	Arabidopsis thaliana FZR3 (FIZZY-RELATED 3); signal transducer (FZR3) mRNA, complete cds [NM_121387]	NM_121387	FZR3 (FIZZY-RELATED 3); signal transducer	NM_121387	At.32010
A_84_P16678	2.15142	2.57249	2.60204	GA20OX1	Arabidopsis thaliana GA20OX1; gibberellin 20-oxidase (GA20OX1) mRNA, complete cds [NM_118674]	NM_118674	GA20OX1; gibberellin 20-oxidase	NM_118674	At.32258
A_84_P763147	0.399326	0.414525	0.460174	GAMT1	Arabidopsis thaliana GAMT1; S-adenosylmethionine-dependent methyltransferase/ gibberellin carboxyl-O-methyltransferase (GAMT1) mRNA, complete cds [NM_001125589]	NM_001125589	GAMT1; S-adenosylmethionine-dependent methyltransferase/ gibberellin carboxyl-O-methyltransferase	NM_001125589	At.2172
A_84_P12182	4.02489	11.15	8.09609	GAMT2	Arabidopsis thaliana GAMT2 (GIBBERELLIC ACID METHYLTRANSFERASE 2); S-adenosylmethionine-dependent methyltransferase/ gibberellin carboxyl-O-methylt_ (GAMT2) mRNA, complete cds [NM_125013]	NM_125013	GAMT2 (GIBBERELLIC ACID METHYLTRANSFERASE 2); S-adenosylmethionine-dependent methyltransferase/ gibberellin carboxyl-O-methyltransferase	NM_125013	At.29396
A_84_P15343	4.50294	2.05742	3.03497	GH3.1	Arabidopsis thaliana GH3.1 (GH3.1) mRNA, complete cds [NM_127059]	NM_127059	GH3.1	NM_127059	At.40477
A_84_P282640	2.05743	2.10347	2.0185	GH3.3	Arabidopsis thaliana GH3.3; indole-3-acetic acid amido synthetase (GH3.3) mRNA, complete cds [NM_127881]	NM_127881	GH3.3; indole-3-acetic acid amido synthetase	NM_127881	At.23258
A_84_P826972	2.43987	2.83514	2.42786	GH3.9	Arabidopsis thaliana GH3.9 (PUTATIVE INDOLE-3-ACETIC ACID-AMIDO SYNTHETASE GH3.9) (GH3.9) mRNA, complete cds [NM_130342]	NM_130342	GH3.9 (PUTATIVE INDOLE-3-ACETIC ACID-AMIDO SYNTHETASE GH3.9)	NM_130342	At.21351
A_84_P839149	2.68898	2.94094	2.65777	GI	Arabidopsis thaliana GI (GIGANTEA) (GI) mRNA, complete cds [NM_102124]	NM_102124	GI (GIGANTEA)	NM_102124	At.209
A_84_P19850	0.313571	0.279022	0.289642	GLP4	Arabidopsis thaliana GLP4 (GERMIN-LIKE PROTEIN 4); manganese ion binding / nutrient reservoir (GLP4) mRNA, complete cds [NM_101754]	NM_101754	GLP4 (GERMIN-LIKE PROTEIN 4); manganese ion binding / nutrient reservoir	NM_101754	At.11327
A_84_P785946	3.93804	0.203	0.320119	GLP8	Arabidopsis thaliana GLP8 (GERMIN-LIKE PROTEIN 8); manganese ion binding / nutrient reservoir (GLP8) mRNA, complete cds [NM_111467]	NM_111467	GLP8 (GERMIN-LIKE PROTEIN 8); manganese ion binding / nutrient reservoir	NM_111467	At.49606
A_84_P12960	0.163983	0.313767	0.176273	GLP9	Arabidopsis thaliana GLP9 (GERMIN-LIKE PROTEIN 9); manganese ion binding / nutrient reservoir (GLP9) mRNA, complete cds [NM_117545]	NM_117545	GLP9 (GERMIN-LIKE PROTEIN 9); manganese ion binding / nutrient reservoir	NM_117545	At.43286
A_84_P13100	0.201511	0.441751	0.301039	GLR1.3	Arabidopsis thaliana ATGLR1.3; intracellular ligand-gated ion channel (GLR1.3) mRNA, complete cds [NM_124216]	NM_124216	ATGLR1.3; intracellular ligand-gated ion channel	NM_124216	At.66754
A_84_P13382	0.194746	0.170834	0.176976	GRF13	Arabidopsis thaliana GRF13; protein binding / protein phosphorylated amino acid binding (GRF13) mRNA, complete cds [NM_106472]	NM_106472	GRF13; protein binding / protein phosphorylated amino acid binding	NM_106472	At.34322
A_84_P18366	2.98831	2.05046	4.56714	GRP5	Arabidopsis thaliana GRP5 (GLYCINE-RICH PROTEIN 5); structural constituent of cell wall (GRP5) mRNA, complete cds [NM_112938]	NM_112938	GRP5 (GLYCINE-RICH PROTEIN 5); structural constituent of cell wall	NM_112938	At.47268
A_84_P812834	0.386154	0.382058	0.385401	GRX480	Arabidopsis thaliana GRX480; electron carrier/ protein disulfide oxidoreductase (GRX480) mRNA, complete cds [NM_102616]	NM_102616	GRX480; electron carrier/ protein disulfide oxidoreductase	NM_102616	At.11829
A_84_P20148	0.423047	0.445967	0.461639	GSTF10	Arabidopsis thaliana GSTF10 (HALIANA GLUTATHIONE S-TRANSFERASE PHI 10); copper ion binding / glutathione binding / glutathione transferase (GSTF10) mRNA, complete cds [NM_128639]	NM_128639	GSTF10 (HALIANA GLUTATHIONE S-TRANSFERASE PHI 10); copper ion binding / glutathione binding / glutathione transferase	NM_128639	At.58604
A_84_P19949	0.351666	0.0855339	0.1733	GSTF5	Arabidopsis thaliana GSTF5 (GLUTATHIONE S-TRANSFERASE (CLASS PHI) 5); glutathione transferase (GSTF5) mRNA, complete cds [NM_100175]	NM_100175	GSTF5 (GLUTATHIONE S-TRANSFERASE (CLASS PHI) 5); glutathione transferase	NM_100175	At.51463
A_84_P23314	0.422718	0.392242	0.395713	HAE	Arabidopsis thaliana HAE (HAESA); ATP binding / kinase/ protein kinase/ protein serine/threonine kinase (HAE) mRNA, complete cds [NM_118991]	NM_118991	HAE (HAESA); ATP binding / kinase/ protein kinase/ protein serine/threonine kinase	NM_118991	At.19985
A_84_P22048	2.37715	5.44975	4.42271	HB-2	Arabidopsis thaliana HB-2 (HOMEOBOX-2); DNA binding / transcription factor (HB-2) mRNA, complete cds [NM_127411]	NM_127411	HB-2 (HOMEOBOX-2); DNA binding / transcription factor	NM_127411	At.52810
A_84_P160413	2.00295	2.13402	2.32644	HDA3	Arabidopsis thaliana HDA3 (HISTONE DEACETYLASE 3); histone deacetylase/ nucleic acid binding / zinc ion binding (HDA3) mRNA, complete cds [NM_114344]	NM_114344	HDA3 (HISTONE DEACETYLASE 3); histone deacetylase/ nucleic acid binding / zinc ion binding	NM_114344	At.20950
A_84_P837120	0.151365	0.144656	0.140555	HDG10	Arabidopsis thaliana HDG10 (HOMEODOMAIN GLABROUS 10); DNA binding / transcription factor (HDG10) mRNA, complete cds [NM_103188]	NM_103188	HDG10 (HOMEODOMAIN GLABROUS 10); DNA binding / transcription factor	NM_103188	At.51941
A_84_P785044	2.18669	2.02127	2.49249	HDT4	Arabidopsis thaliana HDT4; histone deacetylase (HDT4) mRNA, complete cds [NM_128344]	NM_128344	HDT4; histone deacetylase	NM_128344	At.13283
A_84_P580770	0.0468196	0.0451163	0.193693	HEC3	Arabidopsis thaliana HEC3 (HECATE 3); DNA binding / transcription factor (HEC3) mRNA, complete cds [NM_121012]	NM_121012	HEC3 (HECATE 3); DNA binding / transcription factor	NM_121012	At.65500
A_84_P10510	0.0982586	0.0490278	0.0611528	ho3	Arabidopsis thaliana ho3 (HEME OXYGENASE 3); heme oxygenase (decyclizing) (ho3) mRNA, complete cds [NM_001124102]	NM_001124102	ho3 (HEME OXYGENASE 3); heme oxygenase (decyclizing)	NM_001124102	At.71252
A_84_P14164	0.288404	0.278418	0.265742	HOS10	Arabidopsis thaliana HOS10 (HIGH RESPONSE TO OSMOTIC STRESS 10); DNA binding / transcription regulator (HOS10) mRNA, complete cds [NM_179418]	NM_179418	HOS10 (HIGH RESPONSE TO OSMOTIC STRESS 10); DNA binding / transcription regulator	NM_179418	At.72825
A_84_P822249	0.0782071	0.118567	0.0599086	HPL1	Arabidopsis thaliana HPL1 (HYDROPEROXIDE LYASE 1); electron carrier/ heme binding / iron ion binding / monooxygenase (HPL1) mRNA, complete cds [NM_117633]	NM_117633	HPL1 (HYDROPEROXIDE LYASE 1); electron carrier/ heme binding / iron ion binding / monooxygenase	NM_117633	At.4346
A_84_P606215	0.0702054	0.0417783	0.0438837	HR3	Arabidopsis thaliana HR3 (HOMOLOG OF RPW8 3) (HR3) mRNA, complete cds [NM_114907]	NM_114907	HR3 (HOMOLOG OF RPW8 3)	NM_114907	At.51002
A_84_P853930	0.117122	0.1552	0.111264	HR4	Arabidopsis thaliana HR4 (HOMOLOG OF RPW8 4) (HR4) mRNA, complete cds [NM_114908]	NM_114908	HR4 (HOMOLOG OF RPW8 4)	NM_114908	At.66512
A_84_P825746	2.54726	3.08296	2.10057	HSA32	Arabidopsis thaliana HSA32 (HEAT-STRESS-ASSOCIATED 32); catalytic (HSA32) mRNA, complete cds [NM_118250]	NM_118250	HSA32 (HEAT-STRESS-ASSOCIATED 32); catalytic	NM_118250	At.32643
A_84_P20579	0.335376	5.40807	3.50891	HSP17.6II	Arabidopsis thaliana HSP17.6II (17.6 KDA CLASS II HEAT SHOCK PROTEIN) (HSP17.6II) mRNA, complete cds [NM_121240]	NM_121240	HSP17.6II (17.6 KDA CLASS II HEAT SHOCK PROTEIN)	NM_121240	At.20324
A_84_P23686	2.40416	2.42437	2.07206	HVA22G	Arabidopsis thaliana HVA22G (HVA22-LIKE PROTEIN G) (HVA22G) mRNA, complete cds [NM_106221]	NM_106221	HVA22G (HVA22-LIKE PROTEIN G)	NM_106221	At.52526
A_84_P151098	0.448132	0.351263	0.380052	HWI1	Arabidopsis thaliana HWI1 (HOPW1-1-INDUCED GENE1) (HWI1) mRNA, complete cds [NM_105737]	NM_105737	HWI1 (HOPW1-1-INDUCED GENE1)	NM_105737	At.42976
A_84_P18294	3.38526	2.31484	2.65277	IAA20	Arabidopsis thaliana IAA20 (INDOLE-3-ACETIC ACID INDUCIBLE 20); transcription factor (IAA20) mRNA, complete cds [NM_130267]	NM_130267	IAA20 (INDOLE-3-ACETIC ACID INDUCIBLE 20); transcription factor	NM_130267	At.10480
A_84_P811360	0.494349	0.444761	0.451801	ICL	Arabidopsis thaliana ICL (ISOCITRATE LYASE); catalytic/ isocitrate lyase (ICL) mRNA, complete cds [NM_113067]	NM_113067	ICL (ISOCITRATE LYASE); catalytic/ isocitrate lyase	NM_113067	At.38005
A_84_P610349	0.120061	0.121726	0.139007	IDA	Arabidopsis thaliana IDA (INFLORESCENCE DEFICIENT IN ABSCISSION); receptor binding (IDA) mRNA, complete cds [NM_105550]	NM_105550	IDA (INFLORESCENCE DEFICIENT IN ABSCISSION); receptor binding	NM_105550	At.64081
A_84_P10277	3.44931	5.30802	4.49455	IMPA-8	Arabidopsis thaliana IMPA-8 (IMPORTIN ALPHA ISOFORM 8); binding / protein transporter (IMPA-8) mRNA, complete cds [NM_124579]	NM_124579	IMPA-8 (IMPORTIN ALPHA ISOFORM 8); binding / protein transporter	NM_124579	At.55495
A_84_P787396	3.13477	3.98825	3.87881	IQD25	Arabidopsis thaliana Full-length cDNA Complete sequence from clone GSLTSIL92ZE09 of Silique of strain col-0 of Arabidopsis thaliana (thale cress) [BX829331]	BX829331	IQD25 (IQ-domain 25); calmodulin binding		At.31955
A_84_P21357	0.376748	0.328709	0.319431	ISA3	Arabidopsis thaliana ISA3 (ISOAMYLASE 3); alpha-amylase/ isoamylase (ISA3) mRNA, complete cds [NM_116971]	NM_116971	ISA3 (ISOAMYLASE 3); alpha-amylase/ isoamylase	NM_116971	At.33717
A_84_P728892	0.414297	2.51952	0.39573	IVD	Arabidopsis thaliana IVD (ISOVALERYL-COA-DEHYDROGENASE); ATP binding / isovaleryl-CoA dehydrogenase (IVD) mRNA, complete cds [NM_114399]	NM_114399	IVD (ISOVALERYL-COA-DEHYDROGENASE); ATP binding / isovaleryl-CoA dehydrogenase	NM_114399	At.428
A_84_P823221	6.48443	0.257512	0.494595	JAZ10	Arabidopsis thaliana JAZ10 (JASMONATE-ZIM-DOMAIN PROTEIN 10) (JAZ10) mRNA, complete cds [NM_121325]	NM_121325	JAZ10 (JASMONATE-ZIM-DOMAIN PROTEIN 10)	NM_121325	At.26324
A_84_P20316	0.139626	0.0980112	0.0854097	JAZ4	Arabidopsis thaliana JAZ4 (JASMONATE-ZIM-DOMAIN PROTEIN 4) (JAZ4) mRNA, complete cds [NM_001123978]	NM_001123978	JAZ4 (JASMONATE-ZIM-DOMAIN PROTEIN 4)	NM_001123978	At.52076
A_84_P17584	0.29616	0.491488	0.322473	JAZ5	Arabidopsis thaliana JAZ5 (JASMONATE-ZIM-DOMAIN PROTEIN 5) (JAZ5) mRNA, complete cds [NM_101599]	NM_101599	JAZ5 (JASMONATE-ZIM-DOMAIN PROTEIN 5)	NM_101599	At.27828
A_84_P610481	0.0108667	0.0826682	0.0172815	JAZ7	Arabidopsis thaliana JAZ7 (JASMONATE-ZIM-DOMAIN PROTEIN 7) (JAZ7) mRNA, complete cds [NM_129014]	NM_129014	JAZ7 (JASMONATE-ZIM-DOMAIN PROTEIN 7)	NM_129014	At.37783
A_84_P12842	2.84092	3.01834	2.09071	KNAT1	Arabidopsis thaliana KNAT1 (KNOTTED-LIKE FROM ARABIDOPSIS THALIANA); transcription factor (KNAT1) mRNA, complete cds [NM_116884]	NM_116884	KNAT1 (KNOTTED-LIKE FROM ARABIDOPSIS THALIANA); transcription factor	NM_116884	At.28060
A_84_P18075	3.18924	4.73424	2.08659	KNAT2	Arabidopsis thaliana KNAT2 (KNOTTED-LIKE FROM ARABIDOPSIS THALIANA 2); transcription factor (KNAT2) mRNA, complete cds [NM_105719]	NM_105719	KNAT2 (KNOTTED-LIKE FROM ARABIDOPSIS THALIANA 2); transcription factor	NM_105719	At.21162
A_84_P15454	0.442691	0.363182	0.486622	LAC2	Arabidopsis thaliana LAC2 (laccase 2); laccase (LAC2) mRNA, complete cds [NM_128470]	NM_128470	LAC2 (laccase 2); laccase	NM_128470	At.13041
A_84_P19256	0.118352	0.125247	0.0904616	LAC7	Arabidopsis thaliana LAC7 (laccase 7); laccase (LAC7) mRNA, complete cds [NM_111756]	NM_111756	LAC7 (laccase 7); laccase	NM_111756	At.40144
A_84_P231629	0.443021	0.484329	0.462037	LACS6	Arabidopsis thaliana LACS6 (long-chain acyl-CoA synthetase 6); long-chain-fatty-acid-CoA ligase (LACS6) mRNA, complete cds [NM_111471]	NM_111471	LACS6 (long-chain acyl-CoA synthetase 6); long-chain-fatty-acid-CoA ligase	NM_111471	At.25229
A_84_P830995	0.34201	0.407896	0.164532	LAS1	Arabidopsis thaliana LAS1; lanosterol synthase (LAS1) mRNA, complete cds [NM_114382]	NM_114382	LAS1; lanosterol synthase	NM_114382	At.36069
A_84_P527043	0.414401	0.423183	0.434057	LBD22	Arabidopsis thaliana LBD22 (LOB DOMAIN-CONTAINING PROTEIN 22) (LBD22) mRNA, complete cds [NM_112239]	NM_112239	LBD22 (LOB DOMAIN-CONTAINING PROTEIN 22)	NM_112239	At.53302
A_84_P229909	0.378026	0.412261	0.409428	LBD37	Arabidopsis thaliana LBD37 (LOB DOMAIN-CONTAINING PROTEIN 37) (LBD37) mRNA, complete cds [NM_126142]	NM_126142	LBD37 (LOB DOMAIN-CONTAINING PROTEIN 37)	NM_126142	At.27456
A_84_P761214	0.470222	0.464565	0.42718	LCR33	Arabidopsis thaliana LCR33 (Low-molecular-weight cysteine-rich 33) (LCR33) mRNA, complete cds [NM_001035724]	NM_001035724	LCR33 (Low-molecular-weight cysteine-rich 33)	NM_001035724	At.64634
A_84_P757276	0.430029	0.443765	0.441423	LCR81	Arabidopsis thaliana LCR81 (Low-molecular-weight cysteine-rich 81) (LCR81) mRNA, complete cds [NM_001036335]	NM_001036335	LCR81 (Low-molecular-weight cysteine-rich 81)	NM_001036335	At.63194
A_84_P808697	2.10663	2.53825	2.48045	LHCB2.1	Arabidopsis thaliana LHCB2.1; chlorophyll binding (LHCB2.1) mRNA, complete cds [NM_126540]	NM_126540	LHCB2.1; chlorophyll binding	NM_126540	At.48420
A_84_P20179	0.216657	0.102045	0.174068	LHCB4.3	Arabidopsis thaliana LHCB4.3 (light harvesting complex PSII); chlorophyll binding (LHCB4.3) mRNA, complete cds [NM_129568]	NM_129568	LHCB4.3 (light harvesting complex PSII); chlorophyll binding	NM_129568	At.24469
A_84_P10236	0.266184	0.243939	0.198681	LHT1	Arabidopsis thaliana LHT1; amino acid transmembrane transporter (LHT1) mRNA, complete cds [NM_180778]	NM_180778	LHT1; amino acid transmembrane transporter	NM_180778	At.10818
A_84_P12940	0.0616837	0.0316481	0.170129	LHT7	Arabidopsis thaliana LHT7 (Lys/His transporter 7); amino acid transmembrane transporter (LHT7) mRNA, complete cds [NM_119684]	NM_119684	LHT7 (Lys/His transporter 7); amino acid transmembrane transporter	NM_119684	At.31436
A_84_P16823	2.06708	3.29668	2.70745	LHY	Arabidopsis thaliana LHY (LATE ELONGATED HYPOCOTYL); DNA binding / transcription factor (LHY) mRNA, complete cds [NM_001035847]	NM_001035847	LHY (LATE ELONGATED HYPOCOTYL); DNA binding / transcription factor	NM_001035847	At.25466
A_84_P15574	0.246095	0.249134	0.216607	LOX2	Arabidopsis thaliana LOX2 (LIPOXYGENASE 2); lipoxygenase (LOX2) mRNA, complete cds [NM_114383]	NM_114383	LOX2 (LIPOXYGENASE 2); lipoxygenase	NM_114383	At.22079
A_84_P231259	2.31573	2.02534	2.18237	LRP1	Arabidopsis thaliana LRP1 (LATERAL ROOT PRIMORDIUM 1); protein homodimerization (LRP1) mRNA, complete cds [NM_121271]	NM_121271	LRP1 (LATERAL ROOT PRIMORDIUM 1); protein homodimerization	NM_121271	At.74067
A_84_P169853	0.168117	2.49714	0.0948355	LSU1	Arabidopsis thaliana LSU1 (RESPONSE TO LOW SULFUR 1) (LSU1) mRNA, complete cds [NM_114818]	NM_114818	LSU1 (RESPONSE TO LOW SULFUR 1)	NM_114818	At.35588
A_84_P240515	0.114069	0.147858	0.121121	LSU2	Arabidopsis thaliana LSU2 (RESPONSE TO LOW SULFUR 2) (LSU2) mRNA, complete cds [NM_122375]	NM_122375	LSU2 (RESPONSE TO LOW SULFUR 2)	NM_122375	At.6923
A_84_P288904	0.0510971	0.0295646	0.0352695	LSU3	Arabidopsis thaliana LSU3 (RESPONSE TO LOW SULFUR 3) (LSU3) mRNA, complete cds [NM_114817]	NM_114817	LSU3 (RESPONSE TO LOW SULFUR 3)	NM_114817	At.47231
A_84_P534471	0.150217	0.168635	0.246221	LSU4	Arabidopsis thaliana LSU4 (RESPONSE TO LOW SULFUR 4) (LSU4) mRNA, complete cds [NM_122374]	NM_122374	LSU4 (RESPONSE TO LOW SULFUR 4)	NM_122374	At.30947
A_84_P513574	0.00631888	0.00380547	0.0288764	LURP1	Arabidopsis thaliana LURP1 (LATE UPREGULATED IN RESPONSE TO HYALOPERONOSPORA PARASITICA) (LURP1) mRNA, complete cds [NM_201727]	NM_201727	LURP1 (LATE UPREGULATED IN RESPONSE TO HYALOPERONOSPORA PARASITICA)	NM_201727	At.28628
A_84_P22942	4.49172	20.599	15.4076	M17	Arabidopsis thaliana M17 (M17) mRNA, complete cds [NM_201927]	NM_201927	M17	NM_201927	At.42858
A_84_P59020	0.15651	0.0827681	0.101062	MAP18	Arabidopsis thaliana MAP18 (Microtubule-associated Protein 18); microtubule binding (MAP18) mRNA, complete cds [NM_123828]	NM_123828	MAP18 (Microtubule-associated Protein 18); microtubule binding	NM_123828	At.43801
A_84_P17571	0.402112	0.309919	0.364935	MAPKKK10	Arabidopsis thaliana MAPKKK10; ATP binding / kinase/ protein kinase/ protein serine/threonine kinase (MAPKKK10) mRNA, complete cds [NM_116916]	NM_116916	MAPKKK10; ATP binding / kinase/ protein kinase/ protein serine/threonine kinase	NM_116916	At.28670
A_84_P14652	2.49865	2.95575	2.52413	MAPKKK20	Arabidopsis thaliana MAPKKK20; ATP binding / kinase/ protein kinase/ protein serine/threonine kinase (MAPKKK20) mRNA, complete cds [NM_114891]	NM_114891	MAPKKK20; ATP binding / kinase/ protein kinase/ protein serine/threonine kinase	NM_114891	At.35507
A_84_P762988	0.0725672	0.287786	0.1444	MAPKKK21	Arabidopsis thaliana MAPKKK21; ATP binding / protein kinase/ protein serine/threonine kinase (MAPKKK21) mRNA, complete cds [NM_001085035]	NM_001085035	MAPKKK21; ATP binding / protein kinase/ protein serine/threonine kinase	NM_001085035	At.28382
A_84_P11360	0.3023	0.172942	0.260916	MBP1	Arabidopsis thaliana MBP1 (MYROSINASE-BINDING PROTEIN 1); protein binding (MBP1) mRNA, complete cds [NM_104085]	NM_104085	MBP1 (MYROSINASE-BINDING PROTEIN 1); protein binding	NM_104085	At.10569
A_84_P18315	0.426923	0.101331	0.0613881	MDHAR	Arabidopsis thaliana MDHAR (MONODEHYDROASCORBATE REDUCTASE); monodehydroascorbate reductase (NADH) (MDHAR) mRNA, complete cds [NM_111829]	NM_111829	MDHAR (MONODEHYDROASCORBATE REDUCTASE); monodehydroascorbate reductase (NADH)	NM_111829	At.40014
A_84_P289354	0.32323	0.337942	0.280798	MEE14	Arabidopsis thaliana MEE14 (maternal effect embryo arrest 14) (MEE14) mRNA, complete cds [NM_127149]	NM_127149	MEE14 (maternal effect embryo arrest 14)	NM_127149	At.25063
A_84_P22920	0.144661	0.153849	0.401562	MEE15	Arabidopsis thaliana MEE15 (maternal effect embryo arrest 15); tetracycline transporter (MEE15) mRNA, complete cds [NM_127250]	NM_127250	MEE15 (maternal effect embryo arrest 15); tetracycline transporter	NM_127250	At.52777
A_84_P16288	0.405554	0.216719	0.346973	MEE29	Arabidopsis thaliana MEE29 (maternal effect embryo arrest 29); ATP binding / ATP-dependent RNA helicase/ ATP-dependent helicase/ helicase/ nucleic _ (MEE29) mRNA, complete cds [NM_129086]	NM_129086	MEE29 (maternal effect embryo arrest 29); ATP binding / ATP-dependent RNA helicase/ ATP-dependent helicase/ helicase/ nucleic acid binding	NM_129086	At.53041
A_84_P793768	2.03816	2.51156	2.30774	MEE5	AV787321 RAFL6 Arabidopsis thaliana cDNA clone RAFL06-75-A12 3', mRNA sequence [AV787321]	AV787321	MEE5 (MATERNAL EFFECT EMBRYO ARREST 5); GTP binding / GTPase/ translation elongation factor/ translation factor, nucleic acid binding		At.67274
A_84_P10974	0.480495	0.48084	0.462214	MEE57	Arabidopsis thaliana MEE57 (maternal effect embryo arrest 57); DNA (cytosine-5-)-methyltransferase/ DNA binding / protein binding (MEE57) mRNA, complete cds [NM_117435]	NM_117435	MEE57 (maternal effect embryo arrest 57); DNA (cytosine-5-)-methyltransferase/ DNA binding / protein binding	NM_117435	At.54310
A_84_P604601	2.1954	9.50302	10.8377	MEE69	Arabidopsis thaliana MEE69 (MATERNAL EFFECT EMBRYO ARREST 69); hydrolase, acting on ester bonds (MEE69) mRNA, complete cds [NM_119877]	NM_119877	MEE69 (MATERNAL EFFECT EMBRYO ARREST 69); hydrolase, acting on ester bonds	NM_119877	At.65463
A_84_P17627	0.412713	0.336495	0.372527	MEK1	Arabidopsis thaliana MEK1 (MAP KINASE/ ERK KINASE 1); MAP kinase kinase/ kinase/ protein binding (MEK1) mRNA, complete cds [NM_179115]	NM_179115	MEK1 (MAP KINASE/ ERK KINASE 1); MAP kinase kinase/ kinase/ protein binding	NM_179115	At.223
A_84_P16182	0.287923	0.297551	0.294486	MES15	Arabidopsis thaliana MES15 (METHYL ESTERASE 15); hydrolase (MES15) mRNA, complete cds [NM_105591]	NM_105591	MES15 (METHYL ESTERASE 15); hydrolase	NM_105591	At.50015
A_84_P12264	0.275138	0.140183	0.18635	MES18	Arabidopsis thaliana MES18 (METHYL ESTERASE 18); hydrolase/ hydrolase, acting on ester bonds / methyl indole-3-acetate esterase (MES18) mRNA, complete cds [NM_125216]	NM_125216	MES18 (METHYL ESTERASE 18); hydrolase/ hydrolase, acting on ester bonds / methyl indole-3-acetate esterase	NM_125216	At.70285
A_84_P599554	0.292181	0.213013	0.136564	MIOX1	Arabidopsis thaliana MIOX1 (MYO-INISITOL OXYGENASE); inositol oxygenase/ oxidoreductase (MIOX1) mRNA, complete cds [NM_101319]	NM_101319	MIOX1 (MYO-INISITOL OXYGENASE); inositol oxygenase/ oxidoreductase	NM_101319	At.23143
A_84_P757691	0.456861	0.463109	0.463175	MIR159C	Arabidopsis thaliana (MIR159C) otherRNA [NR_022667]	NR_022667	miscRNA	NR_022667
A_84_P764708	0.360479	0.34054	0.32892	MIR319A	Arabidopsis thaliana (MIR319A) otherRNA [NR_022999]	NR_022999	miscRNA	NR_022999
A_84_P754259	0.15674	0.154523	0.162784	MIR847A	Arabidopsis thaliana (MIR847A) otherRNA [NR_022048]	NR_022048	miscRNA	NR_022048
A_84_P762437	0.459157	0.451614	0.446331	MIR868A	Arabidopsis thaliana (MIR868A) otherRNA [NR_022747]	NR_022747	miscRNA	NR_022747
A_84_P857687	0.333705	0.464547	0.298113	MKK9	Arabidopsis thaliana MKK9 (MAP KINASE KINASE 9); MAP kinase kinase/ kinase/ protein kinase activator (MKK9) mRNA, complete cds [NM_106009]	NM_106009	MKK9 (MAP KINASE KINASE 9); MAP kinase kinase/ kinase/ protein kinase activator	NM_106009	At.27674
A_84_P22399	2.16113	2.25093	2.79169	MLH3	Arabidopsis thaliana MLH3 (MUTL PROTEIN HOMOLOG 3); ATP binding / mismatched DNA binding (MLH3) mRNA, complete cds [NM_119717]	NM_119717	MLH3 (MUTL PROTEIN HOMOLOG 3); ATP binding / mismatched DNA binding	NM_119717	At.31414
A_84_P15360	0.42043	0.396827	0.408624	MLO2	Arabidopsis thaliana MLO2 (MILDEW RESISTANCE LOCUS O 2); calmodulin binding (MLO2) mRNA, complete cds [NM_001123796]	NM_001123796	MLO2 (MILDEW RESISTANCE LOCUS O 2); calmodulin binding	NM_001123796	At.24513
A_84_P14339	0.471401	0.282327	0.488891	MLP165	Arabidopsis thaliana MLP165 (MLP-LIKE PROTEIN 165) (MLP165) mRNA, complete cds [NM_103224]	NM_103224	MLP165 (MLP-LIKE PROTEIN 165)	NM_103224	At.39607
A_84_P793740	10.0179	0.266954	0.270907	MLP31	AV785237 RAFL6 Arabidopsis thaliana cDNA clone RAFL06-13-H04 3', mRNA sequence [AV785237]	AV785237	MLP31 (MLP-LIKE PROTEIN 31)		At.67268
A_84_P284310	0.202002	0.100171	0.267883	MLP328	Arabidopsis thaliana MLP328 (MLP-LIKE PROTEIN 328); copper ion binding (MLP328) mRNA, complete cds [NM_126213]	NM_126213	MLP328 (MLP-LIKE PROTEIN 328); copper ion binding	NM_126213	At.13152
A_84_P219198	0.0760036	0.0961782	0.179457	MLP329	Arabidopsis thaliana MLP329 (MLP-LIKE PROTEIN 329); copper ion binding (MLP329) mRNA, complete cds [NM_126214]	NM_126214	MLP329 (MLP-LIKE PROTEIN 329); copper ion binding	NM_126214	At.20811
A_84_P178164	0.176283	0.219928	0.311067	MLP34	Arabidopsis thaliana MLP34 (MLP-LIKE PROTEIN 34) (MLP34) mRNA, complete cds [NM_001036188]	NM_001036188	MLP34 (MLP-LIKE PROTEIN 34)	NM_001036188	At.11631
A_84_P22726	0.312109	0.272858	0.217397	MMP	Arabidopsis thaliana MMP (MATRIX METALLOPROTEINASE); metalloendopeptidase/ metallopeptidase (MMP) mRNA, complete cds [NM_105685]	NM_105685	MMP (MATRIX METALLOPROTEINASE); metalloendopeptidase/ metallopeptidase	NM_105685	At.27821
A_84_P12637	0.201119	0.491388	0.379378	MT2A	Arabidopsis thaliana MT2A (METALLOTHIONEIN 2A); copper ion binding (MT2A) mRNA, complete cds [NM_111773]	NM_111773	MT2A (METALLOTHIONEIN 2A); copper ion binding	NM_111773	At.24444
A_84_P18710	0.0822325	0.19621	0.10047	MTN3	Arabidopsis thaliana MTN3 (Arabidopsis homolog of Medicago truncatula MTN3) (MTN3) mRNA, complete cds [NM_122271]	NM_122271	MTN3 (Arabidopsis homolog of Medicago truncatula MTN3)	NM_122271	At.24303
A_84_P20421	0.309402	0.110834	0.11019	MYB105	Arabidopsis thaliana MYB105 (myb domain protein 105); DNA binding / transcription factor (MYB105) mRNA, complete cds [NM_105625]	NM_105625	MYB105 (myb domain protein 105); DNA binding / transcription factor	NM_105625	At.14733
A_84_P24092	0.357611	0.335296	0.25316	MYB111	Arabidopsis thaliana MYB111 (MYB DOMAIN PROTEIN 111); DNA binding / transcription factor (MYB111) mRNA, complete cds [NM_114482]	NM_114482	MYB111 (MYB DOMAIN PROTEIN 111); DNA binding / transcription factor	NM_114482	At.1475
A_84_P19141	2.6883	4.24962	4.34977	MYB12	Arabidopsis thaliana MYB12 (MYB DOMAIN PROTEIN 12); DNA binding / transcription activator/ transcription factor (MYB12) mRNA, complete cds [NM_130314]	NM_130314	MYB12 (MYB DOMAIN PROTEIN 12); DNA binding / transcription activator/ transcription factor	NM_130314	At.10899
A_84_P20939	0.218931	0.22186	0.222711	MYB122	Arabidopsis thaliana MYB122 (MYB DOMAIN PROTEIN 122); DNA binding / transcription factor (MYB122) mRNA, complete cds [NM_106068]	NM_106068	MYB122 (MYB DOMAIN PROTEIN 122); DNA binding / transcription factor	NM_106068	At.18212
A_84_P17225	0.0971975	0.0867088	0.0788437	MYB2	Arabidopsis thaliana MYB2 (MYB DOMAIN PROTEIN 2); DNA binding / calmodulin binding / transcription activator/ transcription factor (MYB2) mRNA, complete cds [NM_130287]	NM_130287	MYB2 (MYB DOMAIN PROTEIN 2); DNA binding / calmodulin binding / transcription activator/ transcription factor	NM_130287	At.36396
A_84_P11762	0.47843	0.466588	0.450142	MYB30	Arabidopsis thaliana MYB30 (MYB DOMAIN PROTEIN 30); DNA binding / transcription factor (MYB30) mRNA, complete cds [NM_113812]	NM_113812	MYB30 (MYB DOMAIN PROTEIN 30); DNA binding / transcription factor	NM_113812	At.10902
A_84_P19074	0.315901	0.351139	0.308056	MYB51	Arabidopsis thaliana MYB51 (MYB DOMAIN PROTEIN 51); DNA binding / transcription factor (MYB51) mRNA, complete cds [NM_101715]	NM_101715	MYB51 (MYB DOMAIN PROTEIN 51); DNA binding / transcription factor	NM_101715	At.10908
A_84_P14864	0.151487	0.235863	0.16873	MYB73	Arabidopsis thaliana MYB73 (MYB DOMAIN PROTEIN 73); DNA binding / transcription factor (MYB73) mRNA, complete cds [NM_119889]	NM_119889	MYB73 (MYB DOMAIN PROTEIN 73); DNA binding / transcription factor	NM_119889	At.56989
A_84_P14207	3.08984	2.621	3.07166	NAF1	Arabidopsis thaliana NAF1 (NUCLEAR ASSEMBLY FACTOR 1) (NAF1) mRNA, complete cds [NM_100235]	NM_100235	NAF1 (NUCLEAR ASSEMBLY FACTOR 1)	NM_100235	At.42540
A_84_P855602	0.3957	0.411242	0.383376	NAK	Arabidopsis thaliana NAK; ATP binding / kinase/ protein kinase/ protein serine/threonine kinase/ protein tyrosine kinase (NAK) mRNA, complete cds [NM_120307]	NM_120307	NAK; ATP binding / kinase/ protein kinase/ protein serine/threonine kinase/ protein tyrosine kinase	NM_120307	At.21647
A_84_P14071	0.299576	0.333004	0.451201	NAS2	Arabidopsis thaliana NAS2 (NICOTIANAMINE SYNTHASE 2); nicotianamine synthase (NAS2) mRNA, complete cds [NM_124990]	NM_124990	NAS2 (NICOTIANAMINE SYNTHASE 2); nicotianamine synthase	NM_124990	At.49799
A_84_P794833	0.249503	0.23945	0.414747	NBP35	BP589120 RAFL15 Arabidopsis thaliana cDNA clone RAFL15-48-L02 3', mRNA sequence [BP589120]	BP589120	NBP35 (NUCLEOTIDE BINDING PROTEIN 35); iron-sulfur cluster binding / nucleotide binding / protein homodimerization		At.67723
A_84_P17595	0.0497655	0.10088	0.0453696	NCED2	Arabidopsis thaliana NCED2 (NINE-CIS-EPOXYCAROTENOID DIOXYGENASE 2); 9-cis-epoxycarotenoid dioxygenase (NCED2) mRNA, complete cds [NM_117945]	NM_117945	NCED2 (NINE-CIS-EPOXYCAROTENOID DIOXYGENASE 2); 9-cis-epoxycarotenoid dioxygenase	NM_117945	At.32916
A_84_P23768	11.3348	2.4198	3.52881	NCED5	Arabidopsis thaliana NCED5 (NINE-CIS-EPOXYCAROTENOID DIOXYGENASE 5); 9-cis-epoxycarotenoid dioxygenase (NCED5) mRNA, complete cds [NM_102749]	NM_102749	NCED5 (NINE-CIS-EPOXYCAROTENOID DIOXYGENASE 5); 9-cis-epoxycarotenoid dioxygenase	NM_102749	At.51834
A_84_P11935	3.51942	4.04691	3.61014	NDB3	Arabidopsis thaliana NDB3; NADH dehydrogenase (NDB3) mRNA, complete cds [NM_118269]	NM_118269	NDB3; NADH dehydrogenase	NM_118269	At.32626
A_84_P785996	5.04607	0.328242	0.461944	NDP1	AB01A01 AB Arabidopsis thaliana cDNA 5' similar to one helix protein, mRNA sequence [BE038545]	BE038545	NDP1 (RANDOM POTATO CDNA CLONE); binding		At.23559
A_84_P17434	0.374454	0.438572	0.342328	NDR1	Arabidopsis thaliana NDR1 (non race-specific disease resistance 1); signal transducer (NDR1) mRNA, complete cds [NM_112952]	NM_112952	NDR1 (non race-specific disease resistance 1); signal transducer	NM_112952	At.38209
A_84_P16775	0.404467	0.280571	0.39169	NF-YA10	Arabidopsis thaliana NF-YA10 (NUCLEAR FACTOR Y, SUBUNIT A10); transcription factor (NF-YA10) mRNA, complete cds [NM_203013]	NM_203013	NF-YA10 (NUCLEAR FACTOR Y, SUBUNIT A10); transcription factor	NM_203013	At.32843
A_84_P12599	3.54245	3.29439	2.01185	NF-YB7	Arabidopsis thaliana NF-YB7 (NUCLEAR FACTOR Y, SUBUNIT B7); transcription factor (NF-YB7) mRNA, complete cds [NM_126937]	NM_126937	NF-YB7 (NUCLEAR FACTOR Y, SUBUNIT B7); transcription factor	NM_126937	At.64924
A_84_P803216	0.293951	0.462984	0.267886	NHL3	Arabidopsis thaliana NHL3 (NHL3) mRNA, complete cds [NM_120715]	NM_120715	NHL3	NM_120715	At.70127
A_84_P146938	0.0497675	0.072712	0.0742889	NIMIN1	Arabidopsis thaliana NIMIN1 (NIM1-INTERACTING 1); protein binding (NIMIN1) mRNA, complete cds [NM_100126]	NM_100126	NIMIN1 (NIM1-INTERACTING 1); protein binding	NM_100126	At.10196
A_84_P565178	0.282096	0.263306	0.470317	NIMIN-2	Arabidopsis thaliana NIMIN-2 (NIM1-INTERACTING 2) (NIMIN-2) mRNA, complete cds [NM_148752]	NM_148752	NIMIN-2 (NIM1-INTERACTING 2)	NM_148752	At.6314
A_84_P13815	2.5132	35.6013	21.8779	NLM1	Arabidopsis thaliana NLM1; arsenite transmembrane transporter/ water channel (NLM1) mRNA, complete cds [NM_118021]	NM_118021	NLM1; arsenite transmembrane transporter/ water channel	NM_118021	At.5405
A_84_P723314	0.0293698	0.0432131	0.348145	NPGR1	BP608070 RAFL16 Arabidopsis thaliana cDNA clone RAFL16-77-E08 3', mRNA sequence [BP608070]	BP608070	NPGR1 (NO POLLEN GERMINATION RELATED 1); calmodulin binding		At.67763
A_84_P149258	3.13285	4.99902	4.48283	NPY4	Arabidopsis thaliana NPY4 (NAKED PINS IN YUC MUTANTS 4); protein binding / signal transducer (NPY4) mRNA, complete cds [NM_127869]	NM_127869	NPY4 (NAKED PINS IN YUC MUTANTS 4); protein binding / signal transducer	NM_127869	At.39350
A_84_P14804	4.11428	0.324345	0.323522	NRT1.6	Arabidopsis thaliana NRT1.6 (NITRATE TRANSPORTER 1.6); low affinity nitrate transmembrane transporter/ transporter (NRT1.6) mRNA, complete cds [NM_102470]	NM_102470	NRT1.6 (NITRATE TRANSPORTER 1.6); low affinity nitrate transmembrane transporter/ transporter	NM_102470	At.51780
A_84_P796347	0.424501	0.475931	0.493222	NSP5	Arabidopsis thaliana NSP5 (NITRILE SPECIFIER PROTEIN 5) (NSP5) mRNA, complete cds [NM_124193]	NM_124193	NSP5 (NITRILE SPECIFIER PROTEIN 5)	NM_124193	At.24869
A_84_P803770	0.443999	0.466777	0.331245	OPR1	Arabidopsis thaliana OPR1; 12-oxophytodienoate reductase (OPR1) mRNA, complete cds [NM_106318]	NM_106318	OPR1; 12-oxophytodienoate reductase	NM_106318	At.11155
A_84_P853664	0.446006	0.345098	0.433084	OPR3	Arabidopsis thaliana OPR3 (OPDA-REDUCTASE 3); 12-oxophytodienoate reductase (OPR3) mRNA, complete cds [NM_001084415]	NM_001084415	OPR3 (OPDA-REDUCTASE 3); 12-oxophytodienoate reductase	NM_001084415	At.1135
A_84_P18634	2.51435	2.00025	2.01236	ORC1A	Arabidopsis thaliana ORC1A (ORIGIN RECOGNITION COMPLEX 1); DNA binding / double-stranded methylated DNA binding (ORC1A) mRNA, complete cds [NM_117553]	NM_117553	ORC1A (ORIGIN RECOGNITION COMPLEX 1); DNA binding / double-stranded methylated DNA binding	NM_117553	At.25357
A_84_P758217	2.28701	3.28989	2.77181	ORC4	Arabidopsis thaliana ORC4 (ORIGIN RECOGNITION COMPLEX SUBUNIT 4); protein binding (ORC4) mRNA, complete cds [NM_126174]	NM_126174	ORC4 (ORIGIN RECOGNITION COMPLEX SUBUNIT 4); protein binding	NM_126174	At.42515
A_84_P151158	0.196407	0.314509	0.180678	OXS3	Arabidopsis thaliana OXS3 (OXIDATIVE STRESS 3) (OXS3) mRNA, complete cds [NM_125038]	NM_125038	OXS3 (OXIDATIVE STRESS 3)	NM_125038	At.63908
A_84_P11587	2.06101	2.52434	2.30116	P5CS1	Arabidopsis thaliana P5CS1 (DELTA1-PYRROLINE-5-CARBOXYLATE SYNTHASE 1); delta1-pyrroline-5-carboxylate synthetase (P5CS1) mRNA, complete cds [NM_201912]	NM_201912	P5CS1 (DELTA1-PYRROLINE-5-CARBOXYLATE SYNTHASE 1); delta1-pyrroline-5-carboxylate synthetase	NM_201912	At.20482
A_84_P19167	2.6048	2.22834	2.79732	PAB7	Arabidopsis thaliana PAB7 (POLY(A) BINDING PROTEIN 7); RNA binding / translation initiation factor (PAB7) mRNA, complete cds [NM_129221]	NM_129221	PAB7 (POLY(A) BINDING PROTEIN 7); RNA binding / translation initiation factor	NM_129221	At.50119
A_84_P118682	0.285588	0.225623	0.246011	PAD4	Arabidopsis thaliana PAD4 (PHYTOALEXIN DEFICIENT 4); lipase/ protein binding / triacylglycerol lipase (PAD4) mRNA, complete cds [NM_115103]	NM_115103	PAD4 (PHYTOALEXIN DEFICIENT 4); lipase/ protein binding / triacylglycerol lipase	NM_115103	At.22858
A_84_P793429	0.488383	0.487587	0.462361	PAL4	AV565572 Arabidopsis thaliana green siliques Columbia Arabidopsis thaliana cDNA clone SQ226h02F 3', mRNA sequence [AV565572]	AV565572	PAL4 (Phenylalanine ammonia-lyase 4); ammonia ligase/ ammonia-lyase/ catalytic		At.67148
A_84_P17766	3.28935	2.90727	2.50279	PAN	Arabidopsis thaliana PAN (PERIANTHIA); DNA binding / transcription factor (PAN) mRNA, complete cds [NM_105536]	NM_105536	PAN (PERIANTHIA); DNA binding / transcription factor	NM_105536	At.35500
A_84_P787940	2.50954	5.96208	3.39422	PAP14	Arabidopsis thaliana PAP14 (PURPLE ACID PHOSPHATASE 14); acid phosphatase/ protein serine/threonine phosphatase (PAP14) mRNA, complete cds [NM_201975]	NM_201975	PAP14 (PURPLE ACID PHOSPHATASE 14); acid phosphatase/ protein serine/threonine phosphatase	NM_201975	At.36439
A_84_P14662	0.0236485	0.0232553	0.0599528	PAP20	Arabidopsis thaliana PAP20; acid phosphatase/ protein serine/threonine phosphatase (PAP20) mRNA, complete cds [NM_180355]	NM_180355	PAP20; acid phosphatase/ protein serine/threonine phosphatase	NM_180355	At.35263
A_84_P19391	0.187045	0.21175	0.297367	PAP22	Arabidopsis thaliana PAP22 (PURPLE ACID PHOSPHATASE 22); acid phosphatase/ protein serine/threonine phosphatase (PAP22) mRNA, complete cds [NM_115142]	NM_115142	PAP22 (PURPLE ACID PHOSPHATASE 22); acid phosphatase/ protein serine/threonine phosphatase	NM_115142	At.35258
A_84_P834039	2.602	8.52736	4.61522	PAP24	Arabidopsis thaliana PAP24 (PURPLE ACID PHOSPHATASE 24); acid phosphatase/ protein serine/threonine phosphatase (PAP24) mRNA, complete cds [NM_118621]	NM_118621	PAP24 (PURPLE ACID PHOSPHATASE 24); acid phosphatase/ protein serine/threonine phosphatase	NM_118621	At.32313
A_84_P19224	0.138548	0.0562935	0.234883	PAP7	Arabidopsis thaliana PAP7 (PURPLE ACID PHOSPHATASE 7); acid phosphatase/ protein serine/threonine phosphatase (PAP7) mRNA, complete cds [NM_126249]	NM_126249	PAP7 (PURPLE ACID PHOSPHATASE 7); acid phosphatase/ protein serine/threonine phosphatase	NM_126249	At.42460
A_84_P11073	0.401766	0.402526	0.358086	PARVUS	Arabidopsis thaliana PARVUS (PARVUS); polygalacturonate 4-alpha-galacturonosyltransferase/ transferase, transferring glycosyl groups / transferase,_ (PARVUS) mRNA, complete cds [NM_101787]	NM_101787	PARVUS (PARVUS); polygalacturonate 4-alpha-galacturonosyltransferase/ transferase, transferring glycosyl groups / transferase, transferring hexosyl groups	NM_101787	At.16709
A_84_P853560	0.277785	0.49842	0.274652	PATL2	Arabidopsis thaliana PATL2 (PATELLIN 2); transporter (PATL2) mRNA, complete cds [NM_102102]	NM_102102	PATL2 (PATELLIN 2); transporter	NM_102102	At.25355
A_84_P586578	0.0167054	0.0191234	0.0462958	PCC1	Arabidopsis thaliana PCC1 (PATHOGEN AND CIRCADIAN CONTROLLED 1) (PCC1) mRNA, complete cds [NM_113121]	NM_113121	PCC1 (PATHOGEN AND CIRCADIAN CONTROLLED 1)	NM_113121	At.70054
A_84_P287970	0.42019	0.430734	0.246541	PCK2	Arabidopsis thaliana PCK2 (PHOSPHOENOLPYRUVATE CARBOXYKINASE 2); ATP binding / phosphoenolpyruvate carboxykinase (ATP)/ phosphoenolpyruvate carboxy_ (PCK2) mRNA, complete cds [NM_148163]	NM_148163	PCK2 (PHOSPHOENOLPYRUVATE CARBOXYKINASE 2); ATP binding / phosphoenolpyruvate carboxykinase (ATP)/ phosphoenolpyruvate carboxykinase/ purine nucleotide binding	NM_148163	At.55706
A_84_P281300	0.229544	0.226229	0.207836	PCL1	Arabidopsis thaliana PCL1 (PHYTOCLOCK 1); DNA binding / transcription factor (PCL1) mRNA, complete cds [NM_114531]	NM_114531	PCL1 (PHYTOCLOCK 1); DNA binding / transcription factor	NM_114531	At.47951
A_84_P18796	0.345392	0.460745	0.442529	PDC2	Arabidopsis thaliana PDC2 (pyruvate decarboxylase-2); carboxy-lyase/ catalytic/ magnesium ion binding / pyruvate decarboxylase/ thiamin pyrophospha_ (PDC2) mRNA, complete cds [NM_124878]	NM_124878	PDC2 (pyruvate decarboxylase-2); carboxy-lyase/ catalytic/ magnesium ion binding / pyruvate decarboxylase/ thiamin pyrophosphate binding	NM_124878	At.47515
A_84_P14666	0.494959	0.471181	0.38349	PDR9	Arabidopsis thaliana PDR9 (PLEIOTROPIC DRUG RESISTANCE 9); ATPase, coupled to transmembrane movement of substances (PDR9) mRNA, complete cds [NM_115208]	NM_115208	PDR9 (PLEIOTROPIC DRUG RESISTANCE 9); ATPase, coupled to transmembrane movement of substances	NM_115208	At.10013
A_84_P10473	0.420487	0.414925	0.391963	PEN3	Arabidopsis thaliana PEN3 (PENETRATION 3); ATPase, coupled to transmembrane movement of substances / cadmium ion transmembrane transporter (PEN3) mRNA, complete cds [NM_104680]	NM_104680	PEN3 (PENETRATION 3); ATPase, coupled to transmembrane movement of substances / cadmium ion transmembrane transporter	NM_104680	At.24243
A_84_P785909	0.374807	0.373731	0.356962	PEP	AV556409 Arabidopsis thaliana green siliques Columbia Arabidopsis thaliana cDNA clone SQ042c09F 3', mRNA sequence [AV556409]	AV556409	PEP (PEPPER); RNA binding / nucleic acid binding		At.23137
A_84_P21412	0.199061	0.269283	0.329239	PFK3	Arabidopsis thaliana PFK3 (PHOSPHOFRUCTOKINASE 3); 6-phosphofructokinase (PFK3) mRNA, complete cds [NM_118760]	NM_118760	PFK3 (PHOSPHOFRUCTOKINASE 3); 6-phosphofructokinase	NM_118760	At.2887
A_84_P821196	2.05373	24.8779	2.08225	PFK5	Arabidopsis thaliana PFK5 (PHOSPHOFRUCTOKINASE 5); 6-phosphofructokinase (PFK5) mRNA, complete cds [NM_179694]	NM_179694	PFK5 (PHOSPHOFRUCTOKINASE 5); 6-phosphofructokinase	NM_179694	At.28370
A_84_P22909	0.0654539	0.167908	0.212998	PGAZAT	Arabidopsis thaliana PGAZAT (POLYGALACTURONASE ABSCISSION ZONE A. THALIANA); polygalacturonase (PGAZAT) mRNA, complete cds [NM_180028]	NM_180028	PGAZAT (POLYGALACTURONASE ABSCISSION ZONE A. THALIANA); polygalacturonase	NM_180028	At.42781
A_84_P10399	0.140102	0.261219	0.225663	PGDH	Arabidopsis thaliana PGDH (3-PHOSPHOGLYCERATE DEHYDROGENASE); phosphoglycerate dehydrogenase (PGDH) mRNA, complete cds [NM_101636]	NM_101636	PGDH (3-PHOSPHOGLYCERATE DEHYDROGENASE); phosphoglycerate dehydrogenase	NM_101636	At.21252
A_84_P804037	0.38602	0.390267	0.373711	PHT1;1	BP581916 RAFL14 Arabidopsis thaliana cDNA clone RAFL14-33-O22 3', mRNA sequence [BP581916]	BP581916	PHT1;1 (PHOSPHATE TRANSPORTER 1;1); carbohydrate transmembrane transporter/ inorganic phosphate transmembrane transporter/ phosphate transmembrane transporter/ sugar:hydrogen symporter		At.74967
A_84_P21961	2.58964	2.49107	2.27382	PHT4;1	Arabidopsis thaliana PHT4;1; carbohydrate transmembrane transporter/ inorganic diphosphate transmembrane transporter/ inorganic phosphate transmemb_ (PHT4;1) mRNA, complete cds [NM_179805]	NM_179805	PHT4;1; carbohydrate transmembrane transporter/ inorganic diphosphate transmembrane transporter/ inorganic phosphate transmembrane transporter/ organic anion transmembrane transporter/ sugar:hydrogen symporter	NM_179805	At.46915
A_84_P13080	0.1599	0.150326	0.148947	PHT6	Arabidopsis thaliana PHT6; carbohydrate transmembrane transporter/ inorganic phosphate transmembrane transporter/ phosphate transmembrane transport_ (PHT6) mRNA, complete cds [NM_123700]	NM_123700	PHT6; carbohydrate transmembrane transporter/ inorganic phosphate transmembrane transporter/ phosphate transmembrane transporter/ sugar:hydrogen symporter	NM_123700	At.65632
A_84_P162983	2.87537	2.7389	2.72147	PIF4	Arabidopsis thaliana PIF4 (phytochrome interacting factor 4); DNA binding / protein binding / transcription factor (PIF4) mRNA, complete cds [NM_129862]	NM_129862	PIF4 (phytochrome interacting factor 4); DNA binding / protein binding / transcription factor	NM_129862	At.19015
A_84_P553165	2.28194	2.14594	2.09291	PIF7	Arabidopsis thaliana PIF7 (PHYTOCHROME-INTERACTING FACTOR7); DNA binding / double-stranded DNA binding / transcription factor (PIF7) mRNA, complete cds [NM_125520]	NM_125520	PIF7 (PHYTOCHROME-INTERACTING FACTOR7); DNA binding / double-stranded DNA binding / transcription factor	NM_125520	At.29114
A_84_P13757	2.61702	2.33546	2.44385	PIL2	Arabidopsis thaliana PIL2 (PHYTOCHROME INTERACTING FACTOR 3-LIKE 2); protein binding / transcription factor (PIL2) mRNA, complete cds [NM_001084860]	NM_001084860	PIL2 (PHYTOCHROME INTERACTING FACTOR 3-LIKE 2); protein binding / transcription factor	NM_001084860	At.50304
A_84_P818204	2.43332	2.26652	2.32792	PIL6	Arabidopsis thaliana PIL6 (PHYTOCHROME INTERACTING FACTOR 3-LIKE 6); DNA binding / transcription factor (PIL6) mRNA, complete cds [NM_180690]	NM_180690	PIL6 (PHYTOCHROME INTERACTING FACTOR 3-LIKE 6); DNA binding / transcription factor	NM_180690	At.43437
A_84_P21049	0.192474	0.493649	0.431333	PLA2A	Arabidopsis thaliana PLA2A (PHOSPHOLIPASE A 2A); lipase/ nutrient reservoir (PLA2A) mRNA, complete cds [NM_128213]	NM_128213	PLA2A (PHOSPHOLIPASE A 2A); lipase/ nutrient reservoir	NM_128213	At.12388
A_84_P288524	0.449671	0.401368	0.427374	PLDGAMMA1	Arabidopsis thaliana PLDGAMMA1; phospholipase D (PLDGAMMA1) mRNA, complete cds [NM_117255]	NM_117255	PLDGAMMA1; phospholipase D	NM_117255	At.20523
A_84_P22574	0.372658	0.335398	0.336589	PMEPCRF	Arabidopsis thaliana PMEPCRF (PECTIN METHYLESTERASE PCR FRAGMENT F); pectinesterase (PMEPCRF) mRNA, complete cds [NM_124716]	NM_124716	PMEPCRF (PECTIN METHYLESTERASE PCR FRAGMENT F); pectinesterase	NM_124716	At.24561
A_84_P15499	2.66915	2.16754	3.45987	PMH1	Arabidopsis thaliana PMH1 (PUTATIVE MITOCHONDRIAL RNA HELICASE 1); ATP-dependent helicase/ DNA binding / RNA binding (PMH1) mRNA, complete cds [NM_113129]	NM_113129	PMH1 (PUTATIVE MITOCHONDRIAL RNA HELICASE 1); ATP-dependent helicase/ DNA binding / RNA binding	NM_113129	At.25190
A_84_P541664	0.209065	0.35156	0.440065	PROPEP3	Arabidopsis thaliana PROPEP3 (Elicitor peptide 3 precursor) (PROPEP3) mRNA, complete cds [NM_125889]	NM_125889	PROPEP3 (Elicitor peptide 3 precursor)	NM_125889	At.28932
A_84_P18487	0.436372	0.430524	0.477684	PRP3	Arabidopsis thaliana PRP3 (PROLINE-RICH PROTEIN 3); structural constituent of cell wall (PRP3) mRNA, complete cds [NM_116133]	NM_116133	PRP3 (PROLINE-RICH PROTEIN 3); structural constituent of cell wall	NM_116133	At.34072
A_84_P21494	2.90793	2.62382	2.65814	PRR7	Arabidopsis thaliana PRR7 (PSEUDO-RESPONSE REGULATOR 7); transcription regulator/ two-component response regulator (PRR7) mRNA, complete cds [NM_120359]	NM_120359	PRR7 (PSEUDO-RESPONSE REGULATOR 7); transcription regulator/ two-component response regulator	NM_120359	At.20552
A_84_P20321	0.386821	0.316544	0.429357	PRXCB	Arabidopsis thaliana PRXCB (PEROXIDASE CB); peroxidase (PRXCB) mRNA, complete cds [NM_114771]	NM_114771	PRXCB (PEROXIDASE CB); peroxidase	NM_114771	At.23788
A_84_P802496	2.30881	2.16989	2.00341	PSAD-2	BP859106 RAFL21 Arabidopsis thaliana cDNA clone RAFL25-39-I11 5', mRNA sequence [BP859106]	BP859106	PSAD-2 (photosystem I subunit D-2)		At.71964
A_84_P135945	0.274015	0.311118	0.29818	PUB24	Arabidopsis thaliana PUB24 (PLANT U-BOX 24); binding / ubiquitin-protein ligase (PUB24) mRNA, complete cds [NM_112017]	NM_112017	PUB24 (PLANT U-BOX 24); binding / ubiquitin-protein ligase	NM_112017	At.39684
A_84_P764548	0.411521	0.436236	0.376313	PUP7	Arabidopsis thaliana PUP7 (PURINE PERMEASE 7); purine transmembrane transporter (PUP7) mRNA, complete cds [NM_001036586]	NM_001036586	PUP7 (PURINE PERMEASE 7); purine transmembrane transporter	NM_001036586	At.63296
A_84_P847342	0.481459	0.450892	0.448388	QRT3	Arabidopsis thaliana QRT3 (QUARTET 3); polygalacturonase (QRT3) mRNA, complete cds [NM_118124]	NM_118124	QRT3 (QUARTET 3); polygalacturonase	NM_118124	At.32754
A_84_P21807	0.417034	0.370872	0.292314	RABG3B	Arabidopsis thaliana RABG3B; GTP binding (RABG3B) mRNA, complete cds [NM_102121]	NM_102121	RABG3B; GTP binding	NM_102121	At.20067
A_84_P500468	0.373745	0.378938	0.496157	RALFL27	Arabidopsis thaliana RALFL27 (ralf-like 27); signal transducer (RALFL27) mRNA, complete cds [NM_113904]	NM_113904	RALFL27 (ralf-like 27); signal transducer	NM_113904	At.65188
A_84_P707908	0.443525	0.44136	0.430517	RALFL3	Arabidopsis thaliana RALFL3 (RALF-LIKE 3); signal transducer (RALFL3) mRNA, complete cds [NM_001084117]	NM_001084117	RALFL3 (RALF-LIKE 3); signal transducer	NM_001084117	At.71406
A_84_P117612	0.278274	0.437846	0.317398	RALFL33	Arabidopsis thaliana RALFL33 (ralf-like 33); signal transducer (RALFL33) mRNA, complete cds [NM_117672]	NM_117672	RALFL33 (ralf-like 33); signal transducer	NM_117672	At.19870
A_84_P16121	0.313648	18.5685	0.273339	RAP2.6	Arabidopsis thaliana RAP2.6 (related to AP2 6); DNA binding / transcription factor (RAP2.6) mRNA, complete cds [NM_103468]	NM_103468	RAP2.6 (related to AP2 6); DNA binding / transcription factor	NM_103468	At.10778
A_84_P15486	0.260546	0.41877	0.327196	RCI2A	Arabidopsis thaliana RCI2A (RARE-COLD-INDUCIBLE 2A) (RCI2A) mRNA, complete cds [NM_111462]	NM_111462	RCI2A (RARE-COLD-INDUCIBLE 2A)	NM_111462	At.19644
A_84_P841642	2.75834	2.55275	3.38547	RCK	Arabidopsis thaliana RCK (ROCK-N-ROLLERS); ATP binding / ATP-dependent helicase/ DNA helicase (RCK) mRNA, complete cds [NM_113689]	NM_113689	RCK (ROCK-N-ROLLERS); ATP binding / ATP-dependent helicase/ DNA helicase	NM_113689	At.53523
A_84_P10089	6.18645	21.8082	4.90292	REM1	Arabidopsis thaliana REM1 (REPRODUCTIVE MERISTEM 1); DNA binding / transcription factor (REM1) mRNA, complete cds [NM_119310]	NM_119310	REM1 (REPRODUCTIVE MERISTEM 1); DNA binding / transcription factor	NM_119310	At.19035
A_84_P793020	5.20086	37.502	5.84818	RGL2	Arabidopsis thaliana RGL2 (RGA-LIKE 2); transcription factor (RGL2) mRNA, complete cds [NM_111216]	NM_111216	RGL2 (RGA-LIKE 2); transcription factor	NM_111216	At.18489
A_84_P22094	0.190193	0.183912	0.203343	RGP3	Arabidopsis thaliana RGP3 (REVERSIBLY GLYCOSYLATED POLYPEPTIDE 3); transferase, transferring hexosyl groups (RGP3) mRNA, complete cds [NM_111724]	NM_111724	RGP3 (REVERSIBLY GLYCOSYLATED POLYPEPTIDE 3); transferase, transferring hexosyl groups	NM_111724	At.19826
A_84_P821660	0.304099	0.320133	0.302262	RGXT2	Arabidopsis thaliana RGXT2 (rhamnogalacturonan xylosyltransferase 2); UDP-xylosyltransferase (RGXT2) mRNA, complete cds [NM_116405]	NM_116405	RGXT2 (rhamnogalacturonan xylosyltransferase 2); UDP-xylosyltransferase	NM_116405	At.3842
A_84_P23258	0.274201	0.285678	0.362512	RHA1A	Arabidopsis thaliana RHA1A; protein binding / zinc ion binding (RHA1A) mRNA, complete cds [NM_117208]	NM_117208	RHA1A; protein binding / zinc ion binding	NM_117208	At.73026
A_84_P10392	2.30881	6.71707	4.13263	RIC7	Arabidopsis thaliana RIC7 (ROP-INTERACTIVE CRIB MOTIF-CONTAINING PROTEIN 7); protein binding (RIC7) mRNA, complete cds [NM_118998]	NM_118998	RIC7 (ROP-INTERACTIVE CRIB MOTIF-CONTAINING PROTEIN 7); protein binding	NM_118998	At.23299
A_84_P13231	0.382926	0.324667	0.247571	RKF2	Arabidopsis thaliana RKF2 (receptor-like serine/threonine kinase 2); kinase/ receptor signaling protein serine/threonine kinase (RKF2) mRNA, complete cds [NM_101767]	NM_101767	RKF2 (receptor-like serine/threonine kinase 2); kinase/ receptor signaling protein serine/threonine kinase	NM_101767	At.10822
A_84_P15036	0.0949705	0.0861862	0.121734	RLK1	Arabidopsis thaliana RLK1 (RECEPTOR-LIKE PROTEIN KINASE 1); ATP binding / carbohydrate binding / kinase/ protein kinase/ protein serine/threonine k_ (RLK1) mRNA, complete cds [NM_125483]	NM_125483	RLK1 (RECEPTOR-LIKE PROTEIN KINASE 1); ATP binding / carbohydrate binding / kinase/ protein kinase/ protein serine/threonine kinase/ protein tyrosine kinase/ sugar binding	NM_125483	At.318
A_84_P521460	0.356185	0.358079	0.370576	ROPGEF11	Arabidopsis thaliana ROPGEF11 (RHO GUANYL-NUCLEOTIDE EXCHANGE FACTOR 11); Rho guanyl-nucleotide exchange factor (ROPGEF11) mRNA, complete cds [NM_104103]	NM_104103	ROPGEF11 (RHO GUANYL-NUCLEOTIDE EXCHANGE FACTOR 11); Rho guanyl-nucleotide exchange factor	NM_104103	At.16831
A_84_P19638	3.4744	3.40735	3.54553	ROXY2	Arabidopsis thaliana ROXY2; electron carrier/ protein disulfide oxidoreductase (ROXY2) mRNA, complete cds [NM_121410]	NM_121410	ROXY2; electron carrier/ protein disulfide oxidoreductase	NM_121410	At.26399
A_84_P20465	0.388064	0.354433	0.430723	RPS2	Arabidopsis thaliana RPS2 (RESISTANT TO P. SYRINGAE 2); protein binding (RPS2) mRNA, complete cds [NM_118742]	NM_118742	RPS2 (RESISTANT TO P. SYRINGAE 2); protein binding	NM_118742	At.46720
A_84_P709533	0.298284	2.24346	0.335451	RTFL12	Arabidopsis thaliana RTFL12 (ROTUNDIFOLIA LIKE 12) (RTFL12) mRNA, complete cds [NM_001084915]	NM_001084915	RTFL12 (ROTUNDIFOLIA LIKE 12)	NM_001084915	At.48017
A_84_P14948	0.0126187	0.0242067	0.015001	RVE2	Arabidopsis thaliana RVE2 (REVEILLE 2); DNA binding / transcription factor (RVE2) mRNA, complete cds [NM_123085]	NM_123085	RVE2 (REVEILLE 2); DNA binding / transcription factor	NM_123085	At.30502
A_84_P22547	0.164436	0.162736	0.16427	SAG12	Arabidopsis thaliana SAG12 (SENESCENCE-ASSOCIATED GENE 12); cysteine-type peptidase (SAG12) mRNA, complete cds [NM_123957]	NM_123957	SAG12 (SENESCENCE-ASSOCIATED GENE 12); cysteine-type peptidase	NM_123957	At.7710
A_84_P96976	0.354204	0.475369	0.252459	SAG20	Arabidopsis thaliana SAG20 (SENESCENCE ASSOCIATED GENE 20) (SAG20) mRNA, complete cds [NM_202550]	NM_202550	SAG20 (SENESCENCE ASSOCIATED GENE 20)	NM_202550	At.20787
[truncated: 111 more rows]

## Sheet: FC > 5
The genes for which FCs were greater than 5
[truncated: 337 more rows]

## Sheet: FC > 10
The genes for which FCs were greater than 10
[truncated: 123 more rows]

[truncated: 7 more sheets: FC > 20, FC > 50, Flowering, Hormone, Stress, Enzyme, Unknowen]
